# Supplementary material for: Integrative analysis of hepatic transcriptional profiles reveals genetic regulation of atherosclerosis in hyperlipidemic Diversity Outbred-F1 mice
Source: Sci Rep. 2023 Jun 10;13:9475. doi: 10.1038/s41598-023-35917-8 (PMC10257719; doi:10.1038/s41598-023-35917-8)
Supplement: Supplementary file 3 — Supplementary Tables. [file 41598_2023_35917_MOESM3_ESM.xlsx]

## Sheet: Table S1
Table S1. Nutrient constituents in AIN76 and high-fat and high-cholesterol (HFHC) diet.
Class description	Ingredient	AIN76 (Grams)	HFHC (Grams)
Protein	Casein, Lactic, 30 Mesh	200.00 g	200.00 g
Protein	Cystine, L	3.00 g	3.00 g
Carbohydrate	Starch, Corn	150.00 g	212.00 g
Carbohydrate	Sucrose, Fine Granulated	500.00 g	124.41 g
Carbohydrate	Lodex 10 (Maltodextrin)	0.00 g	71.00 g
Fiber	Solka Floc (Cellulose)	50.00 g	50.00 g
Fat	Cocoa Butter, Deodorized	0.00 g	155.00 g
Fat	Soybean Oil	50.00 g	25.00 g
Mineral	Potassium Citrate, Monohydrate	37.00 g	16.50 g
Mineral	Calcium Phosphate, Dibasic		13.00 g
Mineral	Calcium Carbonate, Light		5.50 g
Mineral	Mineral mixture		5.00 g
Mineral	Sodium Chloride		2.59 g
Vitamin	Choline Bitartrate	2.00 g	2.00 g
Vitamin	Vitamin mixture	10.00 g	1.00 g
Special	Cholesterol	0.0 g	11.25 g
Special	Sodium Cholate	0.0 g	0.0 g
	Total:	1002.0 g	897.35 g
The two diets used in this study were manufactured by Research Diets. AIN-76 was fed to the two studies population (Eight DO founder strains F1 mice, and DO-F1 mice) from 6-8 weeks of age in order to ensure that there were no spurious effects due to the potential variable composition of standard laboratory chow. DO founder strains F1 mice and DO-F1 mice were fed high-fat and high-cholesterol (HFH…

## Sheet: Table S2
Table S2. Effects of sex and genetic backgrounds in cardiometabolic traits in DO founder strains-F1 mice at 24 weeks. n = 102 (37 females and 65 males).
Trait		Total Cholesterol	Glucose	Triglyceride	Aortic Lesion Area
Unit		mg/dL	mg/dL	mg/dL	µm2/section
Male mice	Mean ± SD	325.72 ± 240.80	323.11 ± 83.56	146.40 ± 115.03	24,416 ± 36,308
	Median (25th, 75th)	257.84 (175.23,377.52)	311 (274.52,358.98)	108.14 (58.33,203.12)	5,485 (989,33507)
Female mice	Mean ± SD	354.46 ± 283.58	296.73 ± 85.03	205.15 ± 215.64	113,010 ± 97,437
	Median (25th, 75th)	276.85 (119.55,539.86)	288.66 (238.8,339.28)	122.37 (56.13,307.37)	104,441 (32220,184684)
p-value of sex effect (Wilcoxon test)		NS	NS	NS	0.00025
A/J	Mean ± SD	313.64 ± 227.54	290.16 ± 66.75	165.91 ± 115.57	91676 ± 129096
	Median (25th, 75th)	194.86 (162.27,374.84)	288.66 (261.2,329.22)	122.47 (63.31,264.14)	8934 (668,215694)
B6	Mean ± SD	234.71 ± 120.05	277.81 ± 70.99	102.68 ± 62.4	53158 ± 52864
	Median (25th, 75th)	250.25 (133.56,347)	284.88 (237.45,328.96)	102.66 (47.25,140.17)	48414 (4545,72168)
129	Mean ± SD	293.72 ± 184.42	293.04 ± 55.94	160.33 ± 121.38	46323 ± 81952
	Median (25th, 75th)	223.85 (138.14,445.48)	301.88 (268.97,336.81)	110.74 (68,233.03)	8452 (5159,25530)
NOD	Mean ± SD	430.67 ± 217.44	301.29 ± 46.88	120.47 ± 39.79	45386 ± 67694
	Median (25th, 75th)	339.55 (297.01,463.66)	298.28 (272.82,343.56)	125.48 (92.18,147.51)	9458 (5502,56690)
NZO	Mean ± SD	277.98 ± 142.82	395.25 ± 98.08	241.99 ± 320.13	21876 ± 41161
	Median (25th, 75th)	260.56 (152.88,383.58)	394.34 (322.37,475.81)	143.4 (49.11,293.41)	1432 (667,2186)
CAST	Mean ± SD	711.47 ± 455.6	367.84 ± 93.25	327.55 ± 182.19	30845 ± 18745
	Median (25th, 75th)	942.82 (207.53,1064.37)	386.6 (332.72,410.47)	367.14 (239.74,479.38)	33191 (28273,44060)
PWK	Mean ± SD	208.64 ± 126.35	413.77 ± 88.15	263.44 ± 205.57	104441 ± 5869
	Median (25th, 75th)	208.64 (163.97,253.31)	437.35 (376.79,462.54)	309.73 (174.21,375.83)	104441 (102366,106516)
WSB	Mean ± SD	385.3 ± 307.41	291.84 ± 64.65	153.44 ± 160.56	66265 ± 73909
	Median (25th, 75th)	235.91 (168.89,533.51)	296.84 (252.99,310.52)	66.66 (44.2,220.62)	20057 (4611,141578)
p-value of strain effect (Kruskal-Wallis test)		NS	0.0016	NS	NS

## Sheet: Table S3
Table S3. Spearman correlation analysis of plasma traits measured between pre-diet and post-diet time points in each sex. n = 472 (238 females and 234 males).
Trait	Unit	Male mice		Female mice
		ρ	p-value	ρ	p-value
Total Cholesterol	mg/dL	0.41	3.80 ×10-11	0.44	2.00 ×10-12
Glucose	mg/dL	0.16	0.012	0.22	7.50 ×10-04
Triglyceride	mg/dL	0.43	9.40 ×10-12	0.28	9.20 ×10-06

## Sheet: Table S4
Table S4. Significant and suggestive QTL results for atherosclerotic traits in three models. n = 461 (235 females and 226 males)
Model	Traits	Weeks	Chromosome	Position (Mbp)	LOD	CI (low)a	CI(hi)a	LOD threshold (p < 0.63)	LOD threshold (p < 0.1)	LOD threshold (p < 0.05)	LOD threshold (p < 0.01)
Female mice	Body weight	8	1	174.157	6.70475	172.335	174.831	6.54373	7.45799	7.89484	8.86669
Female mice	Body weight	8	8	38.0292	7.15442	36.4575	114.307	6.54373	7.45799	7.89484	8.86669
Female mice	Total Cholesterol	8	2	83.2028	6.74941	80.9804	102.192	6.47561	7.32641	7.78003	8.64427
Female mice	Total Cholesterol	8	6	23.3856	6.53865	22.0096	23.8182	6.47561	7.32641	7.78003	8.64427
Female mice	Glucose	8	4	131.446	7.20958	107.204	155.825	6.4714	7.32492	7.6102	8.4944
Female mice	Body weight	24	1	172.361	6.44809	171.923	175.263	6.39769	7.26522	7.71109	8.70111
Female mice	Body weight	24	9	80.4809	7.28615	79.3558	81.5478	6.39769	7.26522	7.71109	8.70111
Female mice	Body weight	24	12	76.2672	6.85001	75.1336	77.0226	6.39769	7.26522	7.71109	8.70111
Female mice	Total Cholesterol	24	9	42.7305	6.81285	41.8301	99.3633	6.45222	7.32982	7.69936	8.54055
Female mice	VLDL/LDL-Cholesterol	24	9	42.7305	6.63048	41.7922	99.3633	6.5235	7.40823	7.8799	8.83986
Female mice	Triglyceride	24	1	36.5006	8.10616	35.7594	38.6814	6.58085	7.60314	8.07891	9.01836
Female mice	Triglyceride	24	12	9.94724	6.72974	8.44203	88.2753	6.58085	7.60314	8.07891	9.01836
Female mice	Aortic lesion area (Average)	24	4	132.728	6.51203	55.6035	135.184	6.44227	7.25006	7.59884	8.47037
Female mice	Aortic lesion area (Average)	24	10	28.8542	7.3038	22.7302	30.8045	6.44227	7.25006	7.59884	8.47037
Female mice	Aortic lesion area (Average)	24	14	68.0354	6.74488	48.191	70.1352	6.44227	7.25006	7.59884	8.47037
Male mice	Glucose	8	1	176.418	8.42235	175.477	179.915	6.49988	7.35745	7.79186	8.84023
Male mice	Triglyceride	8	6	125.688	9.52803	122.572	126.018	6.61084	7.4861	7.97173	9.10131
Male mice	Glucose	24	11	100.412	8.45455	100.109	104.947	6.48874	7.39554	7.71727	8.63458
Male mice	Aortic lesion area (Average)	24	19	38.1719	7.92416	32.0199	40.2297	6.4331	7.21195	7.56291	8.59581
Sex additive	Body weight	8	2	35.29	6.79422	34.9418	35.641	6.3348	7.23052	7.57961	8.23493
Sex additive	Body weight	8	7	82.9232	7.17849	80.8058	83.5626	6.3348	7.23052	7.57961	8.23493
Sex additive	Total Cholesterol	8	4	106.597	6.97342	105.693	142.447	6.33405	7.15867	7.55456	8.34728
Sex additive	Glucose	8	8	95.6892	6.90252	94.9097	96.1648	6.42151	7.30152	7.57255	8.72543
Sex additive	Glucose	8	9	110.635	7.3902	109.383	111.318	6.42151	7.30152	7.57255	8.72543
Sex additive	Body weight	24	1	172.361	6.67897	20.1187	175.615	6.34159	7.124	7.47854	8.11808
Sex additive	Triglyceride	24	3	81.955	6.53407	29.5741	84.626	6.39159	7.23766	7.6405	8.47197
Sex additive	Triglyceride	24	6	124.86	7.77985	121.487	125.565	6.39159	7.23766	7.6405	8.47197
Sex additive	Aortic lesion area (Average)	24	19	33.0006	6.55256	32.0102	39.8819	6.36992	7.25407	7.6894	8.73656
a95% Bayesian credible interval was calculated as implemented by the bayesint function in R/QTL2.

## Sheet: Table S5
Table S5. List of 51 genes in female plasma TG QTL on chromosome 1 and 93 genes in male plasma TG QTL on chromosome 6.
Model	Traits	Chromosome	Start (Mbp)	End (Mbp)	Feature Type	Gene	Name
Female mice	Plasma triglyceride	1	35.9189	35.9202	lncRNA gene	1110002O04Rik	RIKEN cDNA 1110002O04 gene
Female mice	Plasma triglyceride	1	36.0502	36.051	lncRNA gene	4930535G08Rik	RIKEN cDNA 4930535G08 gene
Female mice	Plasma triglyceride	1	36.1075	36.1455	protein coding gene	Hs6st1	heparan sulfate 6-O-sulfotransferase 1
Female mice	Plasma triglyceride	1	36.1791	36.2834	protein coding gene	Uggt1	UDP-glucose glycoprotein glucosyltransferase 1
Female mice	Plasma triglyceride	1	36.1833	36.1834	miRNA gene	Mir6897	microRNA 6897
Female mice	Plasma triglyceride	1	36.3037	36.3138	protein coding gene	Neurl3	neuralized E3 ubiquitin protein ligase 3
Female mice	Plasma triglyceride	1	36.3468	36.3631	protein coding gene	Arid5a	AT rich interactive domain 5A (MRF1-like)
Female mice	Plasma triglyceride	1	36.3718	36.3725	lncRNA gene	4930403P22Rik	RIKEN cDNA 4930403P22 gene
Female mice	Plasma triglyceride	1	36.3748	36.4083	protein coding gene	Kansl3	KAT8 regulatory NSL complex subunit 3
Female mice	Plasma triglyceride	1	36.3878	36.3878	miRNA gene	Mir6898	microRNA 6898
Female mice	Plasma triglyceride	1	36.4114	36.4612	protein coding gene	Fer1l5	fer-1-like 5 (C. elegans)
Female mice	Plasma triglyceride	1	36.459	36.4844	protein coding gene	Lman2l	lectin, mannose-binding 2-like
Female mice	Plasma triglyceride	1	36.5107	36.5478	protein coding gene	Cnnm4	cyclin M4
Female mice	Plasma triglyceride	1	36.5509	36.5673	protein coding gene	Cnnm3	cyclin M3
Female mice	Plasma triglyceride	1	36.5693	36.576	protein coding gene	Ankrd23	ankyrin repeat domain 23
Female mice	Plasma triglyceride	1	36.5773	36.5863	protein coding gene	Ankrd39	ankyrin repeat domain 39
Female mice	Plasma triglyceride	1	36.5877	36.5974	protein coding gene	Sema4c	sema domain, immunoglobulin domain (Ig), transmembrane domain (TM) and short cytoplasmic domain, (semaphorin) 4C
Female mice	Plasma triglyceride	1	36.5968	36.6047	lncRNA gene	D430040D24Rik	RIKEN cDNA D430040D24 gene
Female mice	Plasma triglyceride	1	36.6018	36.7223	protein coding gene	Fam178b	family with sequence similarity 178, member B
Female mice	Plasma triglyceride	1	36.7306	36.7325	protein coding gene	Cox5b	cytochrome c oxidase subunit 5B
Female mice	Plasma triglyceride	1	36.7372	36.7491	protein coding gene	Actr1b	ARP1 actin-related protein 1B, centractin beta
Female mice	Plasma triglyceride	1	36.7492	36.797	protein coding gene	4933424G06Rik	RIKEN cDNA 4933424G06 gene
Female mice	Plasma triglyceride	1	36.8009	36.8219	protein coding gene	Zap70	zeta-chain (TCR) associated protein kinase
Female mice	Plasma triglyceride	1	36.8313	36.9787	protein coding gene	Tmem131	transmembrane protein 131
Female mice	Plasma triglyceride	1	36.9619	36.9654	protein coding gene	F830112A20Rik	RIKEN cDNA F830112A20 gene
Female mice	Plasma triglyceride	1	37.0684	37.2267	protein coding gene	Vwa3b	von Willebrand factor A domain containing 3B
Female mice	Plasma triglyceride	1	37.2573	37.3025	protein coding gene	Cnga3	cyclic nucleotide gated channel alpha 3
Female mice	Plasma triglyceride	1	37.3384	37.3388	lncRNA gene	1700074A21Rik	RIKEN cDNA 1700074A21 gene
Female mice	Plasma triglyceride	1	37.3389	37.4498	protein coding gene	Inpp4a	inositol polyphosphate-4-phosphatase, type I
Female mice	Plasma triglyceride	1	37.3687	37.3733	lncRNA gene	4930439A04Rik	RIKEN cDNA 4930439A04 gene
Female mice	Plasma triglyceride	1	37.4562	37.4692	protein coding gene	Coa5	cytochrome C oxidase assembly factor 5
Female mice	Plasma triglyceride	1	37.4692	37.4781	protein coding gene	Unc50	unc-50 homolog
Female mice	Plasma triglyceride	1	37.4784	37.5801	protein coding gene	Mgat4a	mannoside acetylglucosaminyltransferase 4, isoenzyme A
Female mice	Plasma triglyceride	1	37.6508	37.7592	protein coding gene	Cracdl	capping protein inhibiting regulator of actin like
Female mice	Plasma triglyceride	1	37.6536	37.6545	lncRNA gene	4930556I23Rik	RIKEN cDNA 4930556I23 gene
Female mice	Plasma triglyceride	1	37.6998	37.7017	lncRNA gene	4930470B04Rik	RIKEN cDNA 4930470B04 gene
Female mice	Plasma triglyceride	1	37.7939	37.9055	protein coding gene	Tsga10	testis specific 10
Female mice	Plasma triglyceride	1	37.9108	37.9153	protein coding gene	Lipt1	lipoyltransferase 1
Female mice	Plasma triglyceride	1	37.9139	37.9295	protein coding gene	Mitd1	MIT, microtubule interacting and transport, domain containing 1
Female mice	Plasma triglyceride	1	37.9296	37.9374	protein coding gene	Mrpl30	mitochondrial ribosomal protein L30
Female mice	Plasma triglyceride	1	37.945	37.9556	protein coding gene	Lyg2	lysozyme G-like 2
Female mice	Plasma triglyceride	1	37.9858	37.9968	protein coding gene	Lyg1	lysozyme G-like 1
Female mice	Plasma triglyceride	1	38.0243	38.037	protein coding gene	Txndc9	thioredoxin domain containing 9
Female mice	Plasma triglyceride	1	38.0371	38.0947	protein coding gene	Eif5b	eukaryotic translation initiation factor 5B
Female mice	Plasma triglyceride	1	38.0529	38.056	protein coding gene	B230213L16Rik	RIKEN cDNA B230213L16 gene
Female mice	Plasma triglyceride	1	38.0919	38.1689	protein coding gene	Rev1	REV1, DNA directed polymerase
Female mice	Plasma triglyceride	1	38.2164	38.704	protein coding gene	Aff3	AF4/FMR2 family, member 3
Female mice	Plasma triglyceride	1	38.287	38.2884	lncRNA gene	5330403D14Rik	RIKEN cDNA 5330403D14 gene
Female mice	Plasma triglyceride	1	38.3445	38.3475	lncRNA gene	6030495B02Rik	RIKEN cDNA 6030495B02 gene
Female mice	Plasma triglyceride	1	38.3613	38.3616	lncRNA gene	2900002H24Rik	RIKEN cDNA 2900002H24 gene
Female mice	Plasma triglyceride	1	38.5934	38.5955	lncRNA gene	2310050P20Rik	RIKEN cDNA 2310050P20 gene
Male mice	Plasma triglyceride	6	122.555	122.579	protein coding gene	Apobec1	apolipoprotein B mRNA editing enzyme, catalytic polypeptide 1
Male mice	Plasma triglyceride	6	122.582	122.587	protein coding gene	Gdf3	growth differentiation factor 3
Male mice	Plasma triglyceride	6	122.603	122.607	protein coding gene	Dppa3	developmental pluripotency-associated 3
Male mice	Plasma triglyceride	6	122.684	122.692	protein coding gene	Nanog	Nanog homeobox
Male mice	Plasma triglyceride	6	122.705	122.779	protein coding gene	Slc2a3	solute carrier family 2 (facilitated glucose transporter), member 3
Male mice	Plasma triglyceride	6	122.797	122.822	protein coding gene	Foxj2	forkhead box J2
Male mice	Plasma triglyceride	6	122.808	122.808	miRNA gene	Mir7231	microRNA 7231
Male mice	Plasma triglyceride	6	122.824	122.833	protein coding gene	C3ar1	complement component 3a receptor 1
Male mice	Plasma triglyceride	6	122.852	122.866	protein coding gene	Necap1	NECAP endocytosis associated 1
Male mice	Plasma triglyceride	6	122.899	122.912	protein coding gene	Clec4a1	C-type lectin domain family 4, member a1
Male mice	Plasma triglyceride	6	122.929	122.947	protein coding gene	Clec4a3	C-type lectin domain family 4, member a3
Male mice	Plasma triglyceride	6	122.967	123.001	protein coding gene	Clec4a4	C-type lectin domain family 4, member a4
Male mice	Plasma triglyceride	6	123.027	123.049	protein coding gene	Clec4b1	C-type lectin domain family 4, member b1
Male mice	Plasma triglyceride	6	123.1	123.121	protein coding gene	Clec4a2	C-type lectin domain family 4, member a2
Male mice	Plasma triglyceride	6	123.15	123.182	protein coding gene	Clec4b2	C-type lectin domain family 4, member b2
Male mice	Plasma triglyceride	6	123.207	123.224	protein coding gene	Clec4n	C-type lectin domain family 4, member n
Male mice	Plasma triglyceride	6	123.239	123.252	protein coding gene	Clec4d	C-type lectin domain family 4, member d
Male mice	Plasma triglyceride	6	123.259	123.267	protein coding gene	Clec4e	C-type lectin domain family 4, member e
Male mice	Plasma triglyceride	6	123.285	123.313	protein coding gene	Vmn2r19	vomeronasal 2, receptor 19
Male mice	Plasma triglyceride	6	123.362	123.395	protein coding gene	Vmn2r20	vomeronasal 2, receptor 20
Male mice	Plasma triglyceride	6	123.469	123.51	protein coding gene	Vmn2r21	vomeronasal 2, receptor 21
Male mice	Plasma triglyceride	6	123.587	123.628	protein coding gene	Vmn2r22	vomeronasal 2, receptor 22
Male mice	Plasma triglyceride	6	123.68	123.719	protein coding gene	Vmn2r23	vomeronasal 2, receptor 23
Male mice	Plasma triglyceride	6	123.756	123.793	protein coding gene	Vmn2r24	vomeronasal 2, receptor 24
Male mice	Plasma triglyceride	6	123.8	123.83	protein coding gene	Vmn2r25	vomeronasal 2, receptor 25
Male mice	Plasma triglyceride	6	124.002	124.039	protein coding gene	Vmn2r26	vomeronasal 2, receptor 26
Male mice	Plasma triglyceride	6	124.169	124.209	protein coding gene	Vmn2r27	vomeronasal 2, receptor27
Male mice	Plasma triglyceride	6	124.282	124.307	protein coding gene	Cd163	CD163 antigen
Male mice	Plasma triglyceride	6	124.325	124.334	lncRNA gene	1700013D24Rik	RIKEN cDNA 1700013D24 gene
Male mice	Plasma triglyceride	6	124.34	124.341	lncRNA gene	1700027F06Rik	RIKEN cDNA 1700027F06 gene
Male mice	Plasma triglyceride	6	124.349	124.352	lncRNA gene	1700060L04Rik	RIKEN cDNA 1700060L04 gene
Male mice	Plasma triglyceride	6	124.374	124.392	protein coding gene	Pex5	peroxisomal biogenesis factor 5
Male mice	Plasma triglyceride	6	124.392	124.401	lncRNA gene	D830015G05Rik	RIKEN cDNA D830015G05 gene
Male mice	Plasma triglyceride	6	124.408	124.442	protein coding gene	Clstn3	calsyntenin 3
Male mice	Plasma triglyceride	6	124.47	124.488	protein coding gene	C1rl	complement component 1, r subcomponent-like
Male mice	Plasma triglyceride	6	124.49	124.5	protein coding gene	C1ra	complement component 1, r subcomponent A
Male mice	Plasma triglyceride	6	124.507	124.519	protein coding gene	C1s1	complement component 1, s subcomponent 1
Male mice	Plasma triglyceride	6	124.547	124.558	protein coding gene	C1rb	complement component 1, r subcomponent B
Male mice	Plasma triglyceride	6	124.602	124.613	protein coding gene	C1s2	complement component 1, s subcomponent 2
Male mice	Plasma triglyceride	6	124.64	124.681	protein coding gene	Lpcat3	lysophosphatidylcholine acyltransferase 3
Male mice	Plasma triglyceride	6	124.681	124.689	protein coding gene	Emg1	EMG1 N1-specific pseudouridine methyltransferase
Male mice	Plasma triglyceride	6	124.689	124.694	protein coding gene	Phb2	prohibitin 2
Male mice	Plasma triglyceride	6	124.695	124.695	miRNA gene	Mir141	microRNA 141
Male mice	Plasma triglyceride	6	124.695	124.695	miRNA gene	Mir200c	microRNA 200c
Male mice	Plasma triglyceride	6	124.698	124.716	protein coding gene	Ptpn6	protein tyrosine phosphatase, non-receptor type 6
Male mice	Plasma triglyceride	6	124.7	124.701	lncRNA gene	2010010I01Rik	RIKEN cDNA 2010010I01 gene
Male mice	Plasma triglyceride	6	124.716	124.718	protein coding gene	Grcc10	gene rich cluster, C10 gene
Male mice	Plasma triglyceride	6	124.72	124.733	protein coding gene	Atn1	atrophin 1
Male mice	Plasma triglyceride	6	124.737	124.747	protein coding gene	Eno2	enolase 2, gamma neuronal
Male mice	Plasma triglyceride	6	124.747	124.757	protein coding gene	Lrrc23	leucine rich repeat containing 23
Male mice	Plasma triglyceride	6	124.786	124.788	protein coding gene	Spsb2	splA/ryanodine receptor domain and SOCS box containing 2
Male mice	Plasma triglyceride	6	124.788	124.791	protein coding gene	Tpi1	triosephosphate isomerase 1
Male mice	Plasma triglyceride	6	124.792	124.806	protein coding gene	Usp5	ubiquitin specific peptidase 5 (isopeptidase T)
Male mice	Plasma triglyceride	6	124.807	124.811	protein coding gene	Cdca3	cell division cycle associated 3
Male mice	Plasma triglyceride	6	124.811	124.817	protein coding gene	Gnb3	guanine nucleotide binding protein (G protein), beta 3
Male mice	Plasma triglyceride	6	124.818	124.835	protein coding gene	P3h3	prolyl 3-hydroxylase 3
Male mice	Plasma triglyceride	6	124.835	124.841	protein coding gene	Gpr162	G protein-coupled receptor 162
Male mice	Plasma triglyceride	6	124.842	124.865	protein coding gene	Cd4	CD4 antigen
Male mice	Plasma triglyceride	6	124.881	124.889	protein coding gene	Lag3	lymphocyte-activation gene 3
Male mice	Plasma triglyceride	6	124.891	124.895	protein coding gene	Ptms	parathymosin
Male mice	Plasma triglyceride	6	124.894	124.903	lncRNA gene	A230083G16Rik	RIKEN cDNA A230083G16 gene
Male mice	Plasma triglyceride	6	124.908	124.913	protein coding gene	Mlf2	myeloid leukemia factor 2
Male mice	Plasma triglyceride	6	124.935	124.943	protein coding gene	Cops7a	COP9 signalosome subunit 7A
Male mice	Plasma triglyceride	6	124.974	124.98	protein coding gene	Pianp	PILR alpha associated neural protein
Male mice	Plasma triglyceride	6	124.986	125.015	protein coding gene	Zfp384	zinc finger protein 384
Male mice	Plasma triglyceride	6	124.987	125.027	lncRNA gene	4930557K07Rik	RIKEN cDNA 4930557K07 gene
Male mice	Plasma triglyceride	6	125.017	125.026	protein coding gene	Ing4	inhibitor of growth family, member 4
Male mice	Plasma triglyceride	6	125.027	125.04	protein coding gene	Acrbp	proacrosin binding protein
Male mice	Plasma triglyceride	6	125.045	125.059	protein coding gene	Lpar5	lysophosphatidic acid receptor 5
Male mice	Plasma triglyceride	6	125.06	125.061	lncRNA gene	2010008C14Rik	RIKEN cDNA 2010008C14 gene
Male mice	Plasma triglyceride	6	125.062	125.063	lncRNA gene	9130201A16Rik	RIKEN cDNA 9130201A16 gene
Male mice	Plasma triglyceride	6	125.073	125.108	protein coding gene	Chd4	chromodomain helicase DNA binding protein 4
Male mice	Plasma triglyceride	6	125.074	125.074	miRNA gene	Mir7045	microRNA 7045
Male mice	Plasma triglyceride	6	125.109	125.122	protein coding gene	Nop2	NOP2 nucleolar protein
Male mice	Plasma triglyceride	6	125.122	125.139	protein coding gene	Iffo1	intermediate filament family orphan 1
Male mice	Plasma triglyceride	6	125.139	125.143	protein coding gene	Gapdh	glyceraldehyde-3-phosphate dehydrogenase
Male mice	Plasma triglyceride	6	125.145	125.169	protein coding gene	Ncapd2	non-SMC condensin I complex, subunit D2
Male mice	Plasma triglyceride	6	125.169	125.171	protein coding gene	Mrpl51	mitochondrial ribosomal protein L51
Male mice	Plasma triglyceride	6	125.173	125.173	miRNA gene	Mir3098	microRNA 3098
Male mice	Plasma triglyceride	6	125.193	125.199	protein coding gene	Vamp1	vesicle-associated membrane protein 1
Male mice	Plasma triglyceride	6	125.201	125.209	protein coding gene	Tapbpl	TAP binding protein-like
Male mice	Plasma triglyceride	6	125.208	125.217	lncRNA gene	E130112N10Rik	RIKEN cDNA E130112N10 gene
Male mice	Plasma triglyceride	6	125.21	125.214	protein coding gene	Cd27	CD27 antigen
Male mice	Plasma triglyceride	6	125.212	125.212	miRNA gene	Mir8113	microRNA 8113
Male mice	Plasma triglyceride	6	125.242	125.251	lncRNA gene	4930417O13Rik	RIKEN cDNA 4930417O13 gene
Male mice	Plasma triglyceride	6	125.255	125.263	protein coding gene	Tuba3a	tubulin, alpha 3A
Male mice	Plasma triglyceride	6	125.284	125.291	protein coding gene	Ltbr	lymphotoxin B receptor
Male mice	Plasma triglyceride	6	125.298	125.322	protein coding gene	Scnn1a	sodium channel, nonvoltage-gated 1 alpha
Male mice	Plasma triglyceride	6	125.327	125.339	protein coding gene	Tnfrsf1a	tumor necrosis factor receptor superfamily, member 1a
Male mice	Plasma triglyceride	6	125.34	125.358	protein coding gene	Plekhg6	pleckstrin homology domain containing, family G (with RhoGef domain) member 6
Male mice	Plasma triglyceride	6	125.437	125.472	protein coding gene	Cd9	CD9 antigen
Male mice	Plasma triglyceride	6	125.53	125.664	protein coding gene	Vwf	Von Willebrand factor
Male mice	Plasma triglyceride	6	125.667	126.017	protein coding gene	Ano2	anoctamin 2

## Sheet: Table S6
Table S6. Suggestive QTL results for change of plasma analytes between pre-diet and post-diet in three models. n = 461 (235 females and 226 males).
Model	Traits	Chromosome	Position (Mbp)	LOD	CI (low)a	CI(hi)a	LOD threshold (p < 0.63)	LOD threshold (p < 0.05)
Female mice	ΔTotal Cholesterol	7	98.35	7.26	96.91	100.03	6.63	8.01
Female mice	ΔGlucose	4	132.88	6.69	131.07	134.59	6.49	7.72
Female mice	ΔGlucose	12	15.76	7.43	12.61	16	6.49	7.72
Male mice	ΔGlucose	7	11.72	6.86	6.74	19.21	6.51	7.65
Sex additive	ΔTotal Cholesterol	9	28.12	6.58	27.58	122.36	6.47	7.73
Sex additive	ΔGlucose	1	172.36	7.08	33.75	173.28	6.43	7.69
Sex additive	ΔGlucose	7	11.72	6.58	3.65	16.15	6.43	7.69
Sex additive	ΔGlucose	13	68.56	6.78	58.71	71.36	6.43	7.69
Sex additive	ΔTriglyceride	8	124.34	6.89	123.11	126.06	6.41	7.75
a95% Bayesian credible interval was calculated as implemented by the bayesint function in R/QTL2.

## Sheet: Table S7
Table S7. Expressed 28 genes in female aortic lesion area QTL on chromosome 10 and 58 genes in male aortic lesion area QTL on chromosome 19 and their correlation with aortic lesion area. n = 162 (85 females and 77 males).
Model	Traits	Chromosome	Start (Mbp)	End (Mbp)	Gene	Name	Correlation with aortic lesion area
							r (Female)	adj. p-value (Female)	r (Male)	adj. p-value (Male)
Female mice	Aortic lesion area (Average)	10	22.7039	22.7319	Tbpl1	TATA box binding protein-like 1	-0.2146	0.0945001	0.0643172	0.657277
Female mice	Aortic lesion area (Average)	10	23.7852	23.7873	Rps12	ribosomal protein S12	-0.266943	0.032632	-0.100912	0.470773
Female mice	Aortic lesion area (Average)	10	23.797	23.828	Slc18b1	solute carrier family 18, subfamily B, member 1	-0.065944	0.639616	0.0349969	0.80415
Female mice	Aortic lesion area (Average)	10	23.8515	23.8698	Vnn3	vanin 3	-0.0360575	0.805528	-0.0963105	0.472574
Female mice	Aortic lesion area (Average)	10	23.8947	23.9053	Vnn1	vanin 1	-0.0817688	0.554812	-0.083414	0.537509
Female mice	Aortic lesion area (Average)	10	24.1493	24.189	Stx7	syntaxin 7	-0.0880378	0.522313	0.190168	0.136913
Female mice	Aortic lesion area (Average)	10	24.2235	24.3028	Moxd1	monooxygenase, DBH-like 1	-0.253109	0.0437186	0.0682707	0.636237
Female mice	Aortic lesion area (Average)	10	24.5954	24.5987	Ccn2	cellular communication network factor 2	-0.0966576	0.478885	0.0152664	0.915797
Female mice	Aortic lesion area (Average)	10	24.6379	24.7122	Enpp1	ectonucleotide pyrophosphatase/phosphodiesterase 1	-0.187841	0.143275	-0.381715	0.00147524
Female mice	Aortic lesion area (Average)	10	24.7738	24.8362	Enpp3	ectonucleotide pyrophosphatase/phosphodiesterase 3	0.0582166	0.682109	-0.0948224	0.479884
Female mice	Aortic lesion area (Average)	10	24.87	24.9135	Med23	mediator complex subunit 23	-0.216661	0.0869722	0.0718126	0.598718
Female mice	Aortic lesion area (Average)	10	24.9152	24.9275	Arg1	arginase, liver	-0.13438	0.310416	-0.243904	0.0516955
Female mice	Aortic lesion area (Average)	10	25.1691	25.2992	Akap7	A kinase (PRKA) anchor protein 7	0.0963964	0.480178	-0.0841305	0.533802
Female mice	Aortic lesion area (Average)	10	25.3598	25.5235	Epb41l2	erythrocyte membrane protein band 4.1 like 2	-0.181789	0.157918	0.0700766	0.60808
Female mice	Aortic lesion area (Average)	10	25.5279	25.5363	Smlr1	small leucine-rich protein 1	-0.0405589	0.790518	0.0772964	0.588837
Female mice	Aortic lesion area (Average)	10	26.2745	26.376	L3mbtl3	L3MBTL3 histone methyl-lysine binding protein	-0.117685	0.380206	0.14481	0.266942
Female mice	Aortic lesion area (Average)	10	26.7724	26.9186	Arhgap18	Rho GTPase activating protein 18	-0.213657	0.0918746	0.0228169	0.87327
Female mice	Aortic lesion area (Average)	10	26.9813	27.6172	Lama2	laminin, alpha 2	-0.229917	0.0677369	-0.0340876	0.809326
Female mice	Aortic lesion area (Average)	10	27.9364	27.9368	Gm10145	predicted gene 10145	0.152498	0.254822	-0.0183855	0.904979
Female mice	Aortic lesion area (Average)	10	28.0748	28.5974	Ptprk	protein tyrosine phosphatase, receptor type, K	-0.23423	0.037073	-0.119238	0.367129
Female mice	Aortic lesion area (Average)	10	28.6684	28.8838	Themis	thymocyte selection associated	-0.118518	0.390032	0.124832	0.363274
Female mice	Aortic lesion area (Average)	10	29.3132	29.3475	Echdc1	enoyl Coenzyme A hydratase domain containing 1	-0.0675112	0.631069	-0.399489	0.000820142
Female mice	Aortic lesion area (Average)	10	29.3442	29.3624	Rnf146	ring finger protein 146	-0.0190355	0.899328	-0.143377	0.272048
Female mice	Aortic lesion area (Average)	10	29.4531	29.5359	Rspo3	R-spondin 3	-0.104842	0.439159	-0.101408	0.447946
Female mice	Aortic lesion area (Average)	10	29.6987	29.6994	Gm10275	predicted pseudogene 10275	-0.213075	0.0969017	0.167769	0.20888
Female mice	Aortic lesion area (Average)	10	30.5342	30.6007	Trmt11	tRNA methyltransferase 11	-0.151794	0.246456	0.00898347	0.950807
Female mice	Aortic lesion area (Average)	10	30.6032	30.6235	Hint3	histidine triad nucleotide binding protein 3	-0.138364	0.294978	-0.0768555	0.571814
Female mice	Aortic lesion area (Average)	10	30.6456	30.8077	Ncoa7	nuclear receptor coactivator 7	-0.0930225	0.49701	0.101932	0.44545
Male mice	Aortic lesion area (Average)	19	31.8688	31.949	A1cf	APOBEC1 complementation factor	-0.0635496	0.652727	-0.37951	0.00158315
Male mice	Aortic lesion area (Average)	19	31.9846	32.1031	Asah2	N-acylsphingosine amidohydrolase 2	-0.0898227	0.513188	-0.175426	0.172639
Male mice	Aortic lesion area (Average)	19	32.1227	32.3897	Sgms1	sphingomyelin synthase 1	-0.231854	0.0652357	0.237235	0.0590055
Male mice	Aortic lesion area (Average)	19	32.4659	32.4666	Rpl9-ps6	ribosomal protein L9, pseudogene 6	0.0918933	0.517914	-0.0025334	0.987217
Male mice	Aortic lesion area (Average)	19	32.4858	32.5154	Minpp1	multiple inositol polyphosphate histidine phosphatase 1	-0.326324	0.00727336	-0.0616442	0.654165
Male mice	Aortic lesion area (Average)	19	32.5958	32.6672	Papss2	3'-phosphoadenosine 5'-phosphosulfate synthase 2	0.150815	0.249809	-0.284578	0.0214169
Male mice	Aortic lesion area (Average)	19	32.6726	32.7398	Atad1	ATPase family, AAA domain containing 1	-0.26925	0.02983	-0.197278	0.121779
Male mice	Aortic lesion area (Average)	19	32.7576	32.8262	Pten	phosphatase and tensin homolog	-0.141237	0.284132	-0.32087	0.00870468
Male mice	Aortic lesion area (Average)	19	33.1377	33.3923	Rnls	renalase, FAD-dependent amine oxidase	-0.0673484	0.645545	0.0715922	0.618676
Male mice	Aortic lesion area (Average)	19	33.5552	33.5907	Lipo3	lipase, member O3	-0.0821824	0.552646	0.145609	0.264135
Male mice	Aortic lesion area (Average)	19	34.1922	34.2403	Stambpl1	STAM binding protein like 1	0.128242	0.335131	0.173717	0.177173
Male mice	Aortic lesion area (Average)	19	34.2411	34.2556	Acta2	actin, alpha 2, smooth muscle, aorta	-0.0249997	0.866731	0.0564911	0.682747
Male mice	Aortic lesion area (Average)	19	34.2907	34.3278	Fas	Fas (TNF receptor superfamily member 6)	0.146069	0.266462	-0.0348592	0.804933
Male mice	Aortic lesion area (Average)	19	34.4923	34.5275	Lipa	lysosomal acid lipase A	0.0584996	0.680545	-0.0252143	0.859714
Male mice	Aortic lesion area (Average)	19	34.5507	34.5764	Ifit2	interferon-induced protein with tetratricopeptide repeats 2	0.0665099	0.636529	0.192153	0.132558
Male mice	Aortic lesion area (Average)	19	34.5835	34.5887	Ifit3	interferon-induced protein with tetratricopeptide repeats 3	0.0102865	0.949434	0.120367	0.382255
Male mice	Aortic lesion area (Average)	19	34.608	34.6134	Ifit3b	interferon-induced protein with tetratricopeptide repeats 3B	0.123398	0.368574	0.212269	0.103517
Male mice	Aortic lesion area (Average)	19	34.6409	34.65	Ifit1	interferon-induced protein with tetratricopeptide repeats 1	0.0965923	0.479209	0.160958	0.213723
Male mice	Aortic lesion area (Average)	19	34.6684	34.7473	Slc16a12	solute carrier family 16 (monocarboxylic acid transporters), member 12	-0.00316714	0.983723	-0.141255	0.279711
Male mice	Aortic lesion area (Average)	19	34.8069	34.8795	Pank1	pantothenate kinase 1	0.0997486	0.463703	-0.269284	0.0302916
Male mice	Aortic lesion area (Average)	19	36.0837	36.1048	Rpp30	ribonuclease P/MRP 30 subunit	-0.0337937	0.818105	0.169832	0.187803
Male mice	Aortic lesion area (Average)	19	36.112	36.1198	Ankrd1	ankyrin repeat domain 1 (cardiac muscle)	-0.150187	0.262597	0.0591783	0.684813
Male mice	Aortic lesion area (Average)	19	36.3483	36.461	Pcgf5	polycomb group ring finger 5	-0.114137	0.396062	0.0362646	0.796938
Male mice	Aortic lesion area (Average)	19	36.5546	36.6211	Hectd2	HECT domain E3 ubiquitin protein ligase 2	-0.258541	0.0377384	-0.0410043	0.770009
Male mice	Aortic lesion area (Average)	19	36.6194	36.6895	Hectd2os	Hectd2, opposite strand	0.249975	0.047183	0.0125658	0.935573
Male mice	Aortic lesion area (Average)	19	36.7317	36.7366	Ppp1r3c	protein phosphatase 1, regulatory subunit 3C	0.186534	0.153115	-0.0226516	0.882304
Male mice	Aortic lesion area (Average)	19	36.8342	36.8935	Tnks2	tankyrase, TRF1-interacting ankyrin-related ADP-ribose polymerase 2	-0.206757	0.103948	0.0480588	0.730085
Male mice	Aortic lesion area (Average)	19	36.9261	37.0128	Btaf1	B-TFIID TATA-box binding protein associated factor 1	-0.307583	0.011915	0.138555	0.289661
Male mice	Aortic lesion area (Average)	19	37.0213	37.2086	Cpeb3	cytoplasmic polyadenylation element binding protein 3	-0.229003	0.0689429	-0.223347	0.0769073
Male mice	Aortic lesion area (Average)	19	37.2075	37.2222	Marchf5	membrane associated ring-CH-type finger 5	-0.354295	0.00328862	-0.106451	0.424244
Male mice	Aortic lesion area (Average)	19	37.2687	37.3345	Ide	insulin degrading enzyme	-0.269446	0.0296993	0.0406185	0.7722
Male mice	Aortic lesion area (Average)	19	37.2952	37.2958	Rpl10-ps6	ribosomal protein L10, pseudogene 6	0.0519516	0.729324	0.227897	0.0782534
Male mice	Aortic lesion area (Average)	19	37.3764	37.4219	Kif11	kinesin family member 11	-0.154885	0.246207	-0.0319657	0.832271
Male mice	Aortic lesion area (Average)	19	37.4329	37.4347	Gm38345	predicted gene, 38345	-0.091789	0.517715	-0.13737	0.3128
Male mice	Aortic lesion area (Average)	19	37.4348	37.4407	Hhex	hematopoietically expressed homeobox	-0.0052568	0.972852	0.0332609	0.814017
Male mice	Aortic lesion area (Average)	19	37.5368	37.6841	Exoc6	exocyst complex component 6	-0.329393	0.00668927	-0.12169	0.356696
Male mice	Aortic lesion area (Average)	19	37.6978	37.7015	Cyp26a1	cytochrome P450, family 26, subfamily a, polypeptide 1	-0.0371459	0.799463	-0.119017	0.368077
Male mice	Aortic lesion area (Average)	19	37.899	38.0436	Myof	myoferlin	-0.059392	0.675611	0.187137	0.143773
Male mice	Aortic lesion area (Average)	19	38.1166	38.1253	Rbp4	retinol binding protein 4, plasma	-0.0601757	0.671288	-0.417456	0.000437826
Male mice	Aortic lesion area (Average)	19	38.1885	38.2242	Fra10ac1	FRA10AC1 homolog (human)	0.0720171	0.606685	-0.0372841	0.791134
Male mice	Aortic lesion area (Average)	19	38.396	38.4056	Slc35g1	solute carrier family 35, member G1	-0.263308	0.0340252	-0.0911574	0.498093
Male mice	Aortic lesion area (Average)	19	38.4811	38.785	Plce1	phospholipase C, epsilon 1	-0.282528	0.0220046	0.170631	0.185578
Male mice	Aortic lesion area (Average)	19	38.7881	38.8192	Noc3l	NOC3 like DNA replication regulator	-0.274932	0.0262334	0.14707	0.259026
Male mice	Aortic lesion area (Average)	19	38.8366	38.9197	Tbc1d12	TBC1D12: TBC1 domain family, member 12	-0.160153	0.219052	-0.0159277	0.912083
Male mice	Aortic lesion area (Average)	19	38.9309	38.9711	Hells	helicase, lymphoid specific	-0.35214	0.00350472	-0.0157624	0.91301
Male mice	Aortic lesion area (Average)	19	39.007	39.0427	Cyp2c55	cytochrome P450, family 2, subfamily c, polypeptide 55	-0.0352739	0.80989	-0.00181874	0.990131
Male mice	Aortic lesion area (Average)	19	39.287	39.3307	Cyp2c29	cytochrome P450, family 2, subfamily c, polypeptide 29	0.310935	0.0109325	0.059853	0.664057
Male mice	Aortic lesion area (Average)	19	39.3896	39.4631	Cyp2c38	cytochrome P450, family 2, subfamily c, polypeptide 38	0.152817	0.242991	-0.193503	0.129655
Male mice	Aortic lesion area (Average)	19	39.5109	39.5685	Cyp2c39	cytochrome P450, family 2, subfamily c, polypeptide 39	0.231332	0.0659028	-0.234728	0.0619641
Male mice	Aortic lesion area (Average)	19	39.6088	39.6491	Cyp2c67	cytochrome P450, family 2, subfamily c, polypeptide 67	-0.222517	0.0815889	-0.36383	0.00300279
Male mice	Aortic lesion area (Average)	19	39.6888	39.7411	Cyp2c68	cytochrome P450, family 2, subfamily c, polypeptide 68	0.122669	0.371741	-0.170631	0.200468
Male mice	Aortic lesion area (Average)	19	39.7671	39.8128	Cyp2c40	cytochrome P450, family 2, subfamily c, polypeptide 40	0.224758	0.0747705	-0.0358512	0.799289
Male mice	Aortic lesion area (Average)	19	39.8428	39.8868	Cyp2c69	cytochrome P450, family 2, subfamily c, polypeptide 69	0.182302	0.163842	-0.0803469	0.573071
Male mice	Aortic lesion area (Average)	19	39.9924	40.0122	Cyp2c37	cytochrome P450, family 2. subfamily c, polypeptide 37	0.199813	0.117286	-0.0619473	0.65249
Male mice	Aortic lesion area (Average)	19	40.0379	40.0738	Cyp2c54	cytochrome P450, family 2, subfamily c, polypeptide 54	0.199798	0.122797	-0.0292652	0.846842
Male mice	Aortic lesion area (Average)	19	40.0897	40.114	Cyp2c50	cytochrome P450, family 2, subfamily c, polypeptide 50	0.229416	0.0683955	0.0262064	0.854082
Male mice	Aortic lesion area (Average)	19	40.1534	40.1873	Cyp2c70	cytochrome P450, family 2, subfamily c, polypeptide 70	0.236578	0.0594468	0.0529363	0.702647
Male mice	Aortic lesion area (Average)	19	40.2222	40.2716	Pdlim1	PDZ and LIM domain 1 (elfin)	0.008979	0.953291	0.0957594	0.475274

## Sheet: Table S8
Table S8. RNA-seq alignment statistics in 162 DO-F1 mice.
Sample	Sex	RNA integrity score (RIN)	Lane	Barcode sequence	Uniquely Mapped Reads (%)	Reads Mapped to Genes (%)	PF Clusters	% of the lane	% Perfect barcode	% One mismatch barcode	Yield (Mbases)	% PF Clusters	% >= Q30 bases	Mean Quality Score	Lane	Barcode sequence	Uniquely Mapped Reads (%)	Reads Mapped to Genes (%)	PF Clusters	% of the lane	% Perfect barcode	% One mismatch barcode	Yield (Mbases)	% PF Clusters	% >= Q30 bases	Mean Quality Score
1	Female	8.5	1	CCTTAGGT+GTGATCCA	93.81	57.68	14735824	0.46	97.96	2.04	4450	100	93.31	35.79	2	CCTTAGGT+GTGATCCA	93.39	53.3	14834706	0.45	98.3	1.7	4480	100	94.21	35.96
2	Female	9	1	ACCATCCT+GGTTAGCT	92	59.45	13642735	0.42	98.41	1.59	4120	100	93.67	35.85	2	ACCATCCT+GGTTAGCT	93.21	56.63	15705186	0.48	98.77	1.23	4743	100	94.56	36.02
3	Male	8.7	1	GGATGTAG+CTCGGTAA	94.62	56.38	13792368	0.43	98.26	1.74	4165	100	94.18	35.96	2	GGATGTAG+CTCGGTAA	93.04	52.88	15328844	0.47	98.68	1.32	4629	100	94.97	36.11
4	Female	8.7	1	TAGCAGGA+ACAACAGC	94.11	57.76	16304424	0.5	98.56	1.44	4924	100	93.14	35.77	2	TAGCAGGA+ACAACAGC	93.77	59.6	15326067	0.47	98.75	1.25	4628	100	94.02	35.93
5	Male	8.7	1	GGCTCAAT+ATGTGGAC	94.97	58.92	17765050	0.55	98.71	1.29	5365	100	94.13	35.95	2	GGCTCAAT+ATGTGGAC	92.84	59.71	16804767	0.51	98.89	1.11	5075	100	94.96	36.11
6	Female	9	1	TTGCTTGG+TCTGTCGT	94.6	59.4	14192012	0.44	98.38	1.62	4286	100	94.17	35.96	2	TTGCTTGG+TCTGTCGT	93.34	56.7	15673028	0.48	98.7	1.3	4733	100	95.06	36.13
7	Female	9.5	1	ATCGTCTC+ACCATGTC	93.32	54.07	16591163	0.51	97.99	2.01	5011	100	94.02	35.94	2	ATCGTCTC+ACCATGTC	94.68	59.22	15327758	0.47	98.43	1.57	4629	100	94.84	36.09
8	Male	9	1	TGTCGACT+GATCCACT	92.82	53.49	15947443	0.49	98.15	1.85	4816	100	93.93	35.92	2	TGTCGACT+GATCCACT	93.67	57.8	14793018	0.45	98.53	1.47	4467	100	94.88	36.1
9	Male	9	1	CCAACGAA+TGAGACGA	94.27	54.85	15084408	0.47	98.25	1.75	4555	100	94.11	35.96	2	CCAACGAA+TGAGACGA	93.06	55.1	13934140	0.42	98.64	1.36	4208	100	94.95	36.11
10	Female	9	1	CGAGTTAG+CCTAACAG	94.44	55.64	14389498	0.45	96.89	3.11	4346	100	94.39	36.01	2	CGAGTTAG+CCTAACAG	92.78	53.84	15057005	0.46	97.5	2.5	4547	100	95.21	36.16
11	Male	9	1	CCGATGTA+GAGAGTAC	94.42	57.72	17000498	0.53	98.63	1.37	5134	100	94.27	35.99	2	CCGATGTA+GAGAGTAC	92.4	57.63	15973262	0.49	98.89	1.11	4824	100	95.1	36.14
12	Male	9	1	TATGGCAC+ACGCTTCT	94.9	55.16	14532172	0.45	97.84	2.16	4389	100	94.09	35.96	2	TATGGCAC+ACGCTTCT	92.36	54.15	15632164	0.48	98.04	1.96	4721	100	95.06	36.14
13	Female	9.9	1	CGTCCATT+CTAGCTCA	92.71	54.04	13915624	0.43	98.31	1.69	4203	100	94	35.94	2	CGTCCATT+CTAGCTCA	92.91	55.5	14888355	0.45	98.63	1.37	4496	100	94.86	36.1
14	Male	10	1	GAGTAGAG+GACATCTC	94.12	56.43	15465975	0.48	86.69	13.31	4671	100	94.43	36.02	2	GAGTAGAG+GACATCTC	94.94	53.68	14783593	0.45	86.13	13.87	4465	100	95.3	36.17
15	Female	9.9	1	CAAGTCGT+GGACAGAT	92.3	54.5	15958135	0.49	98.01	1.99	4819	100	94.25	35.98	2	CAAGTCGT+GGACAGAT	93.26	59.29	15153142	0.46	98.39	1.61	4576	100	95.12	36.14
16	Female	9.6	1	AGTTCGCA+TAGTCAGC	93.5	57	15003032	0.46	98.64	1.36	4531	100	94.09	35.95	2	AGTTCGCA+TAGTCAGC	92.06	52.54	14280376	0.43	98.9	1.1	4313	100	94.88	36.09
17	Male	9.7	1	AACACCAC+ATCGGAGA	94.14	56.14	17512555	0.54	98.59	1.41	5289	100	94.26	35.99	2	AACACCAC+ATCGGAGA	94.14	56.53	16642733	0.51	98.92	1.08	5026	100	95.08	36.14
18	Female	9.8	1	CGAATACG+CGGTTGTT	93.28	53.45	11784918	0.36	97.93	2.07	3559	100	94.15	35.96	2	CGAATACG+CGGTTGTT	93.99	54.14	17437663	0.53	98.34	1.66	5266	100	95.02	36.12
19	Female	9	1	CTTGCTAG+CTTCGCAA	93.24	56.72	14590612	0.45	97.5	2.5	4406	100	94.01	35.94	2	CTTGCTAG+CTTCGCAA	92.67	54.83	15948419	0.48	97.9	2.1	4816	100	94.78	36.08
20	Female	9.6	1	TGCTTGCT+AATTCCGG	94.71	54.18	16599259	0.51	98.42	1.58	5013	100	94	35.94	2	TGCTTGCT+AATTCCGG	93.97	53.78	15555457	0.47	98.8	1.2	4698	100	94.78	36.09
21	Male	9	1	ACGAACGA+CCGGAATA	93.05	58.3	15589484	0.48	98.07	1.93	4708	100	94.24	35.98	2	ACGAACGA+CCGGAATA	93.29	51.7	14976847	0.46	98.34	1.66	4523	100	95.04	36.12
22	Female	9	1	CTCGACTT+CAACTCCA	93.82	52.14	17263759	0.53	98.2	1.8	5214	100	94.1	35.95	2	CTCGACTT+CAACTCCA	94.06	58.55	15825227	0.48	98.53	1.47	4779	100	94.95	36.11
23	Male	9	1	TAACGTCG+ACCTCTTC	92.89	55.27	15755243	0.49	98.06	1.94	4758	100	94.13	35.96	2	TAACGTCG+ACCTCTTC	93.65	58.02	15412863	0.47	98.5	1.5	4655	100	95.08	36.13
24	Female	8.5	1	AGGATAGC+ATCATGCG	94.61	56.4	15931326	0.49	98.49	1.51	4811	100	94.18	35.96	2	AGGATAGC+ATCATGCG	94.3	53.5	15481246	0.47	98.82	1.18	4675	100	94.92	36.1
25	Male	9	1	GCACACAA+GGTGATGA	94.33	52.14	14081496	0.44	98.22	1.78	4253	100	94.15	35.96	2	GCACACAA+GGTGATGA	94.6	52.24	15347756	0.47	98.76	1.24	4635	100	94.95	36.11
26	Male	8.7	1	TGCACTTG+TGGCTACA	94.96	51.52	15900443	0.49	98.48	1.52	4802	100	94.34	36	2	TGCACTTG+TGGCTACA	92.92	54.4	15305140	0.47	98.75	1.25	4622	100	95.09	36.13
27	Male	9.1	1	CAACTGAC+GATACCTG	92.23	51.37	17300576	0.54	98.33	1.67	5225	100	94.25	35.98	2	CAACTGAC+GATACCTG	92.54	53.64	16530507	0.5	98.7	1.3	4992	100	95.11	36.14
28	Male	8.9	1	TCTAGTCC+CCATGAAC	94.75	50.87	16088039	0.5	98.37	1.63	4859	100	94.36	36	2	TCTAGTCC+CCATGAAC	92.9	53.21	15637493	0.48	98.64	1.36	4723	100	95.17	36.14
29	Male	9.1	1	AGCTTCAG+AAGCATCG	92.15	50.75	16875770	0.52	98.44	1.56	5096	100	94.44	36.01	2	AGCTTCAG+AAGCATCG	92.56	53.76	16077622	0.49	98.72	1.28	4855	100	95.06	36.13
30	Male	9.1	1	CTAGCAGT+TTCACGGA	92.41	54.13	17116862	0.53	98.58	1.42	5169	100	93.99	35.94	2	CTAGCAGT+TTCACGGA	94.55	56.71	16108768	0.49	98.79	1.21	4865	100	94.83	36.09
31	Male	8.9	1	CCGTTATG+TCCGATCA	92.94	57.17	17575883	0.54	97.95	2.05	5308	100	94.25	35.98	2	CCGTTATG+TCCGATCA	93.13	58.01	16615651	0.51	98.19	1.81	5018	100	95.14	36.15
32	Male	8.7	1	AACCGTGT+CTATCCAC	93.37	51.11	18907100	0.58	98.31	1.69	5710	100	94.16	35.97	2	AACCGTGT+CTATCCAC	92.23	53.74	17641380	0.54	98.68	1.32	5328	100	95	36.12
33	Male	9	1	GGTACGAA+GGTATAGG	92.81	51.29	15825465	0.49	98.52	1.48	4779	100	94.26	35.98	2	GGTACGAA+GGTATAGG	93.08	55.88	15249698	0.46	98.82	1.18	4605	100	95.15	36.15
34	Female	8.8	1	CTGACTAC+AGGCTGAA	93.53	53.51	17187175	0.53	98.62	1.38	5191	100	94.31	35.99	2	CTGACTAC+AGGCTGAA	93.96	57.05	16174709	0.49	98.88	1.12	4885	100	95.1	36.14
35	Female	9.1	1	AGATACGG+CCAACACT	93.73	50.99	17447788	0.54	98.17	1.83	5269	100	94.09	35.95	2	AGATACGG+CCAACACT	94.17	52.65	16421989	0.5	98.48	1.52	4959	100	94.99	36.11
36	Female	8.5	1	GACCGATA+ATGAGTGC	94.8	52.71	18700448	0.58	98.49	1.51	5648	100	94.22	35.97	2	GACCGATA+ATGAGTGC	93.44	53.86	17929016	0.54	98.75	1.25	5415	100	95.04	36.13
37	Female	9	1	GGTCGTAT+CTGGTCAT	93.71	52.33	16009104	0.5	98.52	1.48	4835	100	94.23	35.96	2	GGTCGTAT+CTGGTCAT	94.52	57.72	15361667	0.47	98.87	1.13	4639	100	95.05	36.11
38	Male	8.7	1	ACCGACAA+TACTAGCG	93.7	51.96	17570503	0.54	98.62	1.38	5306	100	94.02	35.94	2	ACCGACAA+TACTAGCG	95	59.16	16491695	0.5	98.88	1.12	4980	100	94.87	36.09
39	Female	9.5	1	CATTGACG+ACACGAGA	92.03	50.1	15497012	0.48	98.7	1.3	4680	100	93.86	35.9	2	CATTGACG+ACACGAGA	93.91	54	14907573	0.45	98.93	1.07	4502	100	94.67	36.05
40	Female	9	1	TGGATGGT+TCCAGCAA	92.55	57.64	18002105	0.56	98.28	1.72	5437	100	93.99	35.93	2	TGGATGGT+TCCAGCAA	92.72	56.22	17084530	0.52	98.58	1.42	5160	100	94.84	36.09
41	Female	9.1	1	AACACGCT+ATTCCGCT	93.48	54.96	21435553	0.66	98.5	1.5	6474	100	94.14	35.96	2	AACACGCT+ATTCCGCT	93.28	54.01	20153939	0.61	98.81	1.19	6086	100	95.01	36.12
42	Female	9.4	1	GTGTGTTC+CGGTAATC	93.89	50.72	11277661	0.35	97.94	2.06	3406	100	94.28	35.99	2	GTGTGTTC+CGGTAATC	93.03	59.59	18465552	0.56	98.28	1.72	5577	100	95.03	36.13
43	Female	8.6	1	TCACTCGA+GAACGGTT	94.07	52.59	16177914	0.5	98.62	1.38	4886	100	93.8	35.88	2	TCACTCGA+GAACGGTT	93.37	56.2	15525299	0.47	98.84	1.16	4689	100	94.63	36.02
44	Female	9	1	GTTAAGCG+CCTATTGG	94.05	50.92	15155179	0.47	98.29	1.71	4577	100	93.89	35.9	2	GTTAAGCG+CCTATTGG	93.4	53.91	14948938	0.45	98.66	1.34	4515	100	94.79	36.07
45	Male	9.1	1	AGCCTATC+GTCTCATC	94.45	56.71	12782259	0.4	97.96	2.04	3860	100	93.96	35.93	2	AGCCTATC+GTCTCATC	94.36	54.19	16820012	0.51	98.28	1.72	5080	100	94.84	36.09
46	Female	9.4	1	TAGAACGC+ACAGTGAC	93.06	50.43	16413935	0.51	98.37	1.63	4957	100	93.91	35.91	2	TAGAACGC+ACAGTGAC	94.47	52.98	15163030	0.46	98.59	1.41	4579	100	94.73	36.07
47	Female	8.8	1	ACTGCTTG+CTCTATCG	94.46	53.69	16201775	0.5	98.11	1.89	4893	100	93.74	35.88	2	ACTGCTTG+CTCTATCG	93.22	56.54	15125588	0.46	98.57	1.43	4568	100	94.6	36.04
48	Male	8.2	1	CTCTGGAT+AAGACCGT	93.83	56.92	20297346	0.63	98.07	1.93	6130	100	94.04	35.94	2	CTCTGGAT+AAGACCGT	93.81	52.57	18900036	0.57	98.41	1.59	5708	100	94.83	36.09
49	Female	8.8	1	TTCCTCCT+GCTGAATC	92.07	55.75	16181608	0.5	97.86	2.14	4887	100	93.86	35.91	2	TTCCTCCT+GCTGAATC	92.62	52.45	14922663	0.45	98.27	1.73	4507	100	94.84	36.09
50	Male	8.8	1	AGATCGTC+GGACTACT	92.35	54.37	15218642	0.47	98.34	1.66	4596	100	94.17	35.96	2	AGATCGTC+GGACTACT	92.65	52.8	14394334	0.44	98.65	1.35	4347	100	95.1	36.13
51	Male	8	1	CCTAGAGA+TTCGGCTA	94.87	57.51	16620090	0.51	98.58	1.42	5019	100	93.83	35.89	2	CCTAGAGA+TTCGGCTA	94.25	52	15882832	0.48	98.82	1.18	4797	100	94.68	36.05
52	Female	8.3	1	GAGCTCTA+GTACACCT	94.82	52.97	16461747	0.51	98.16	1.84	4971	100	94.03	35.94	2	GAGCTCTA+GTACACCT	93.75	55.72	15218343	0.46	98.54	1.46	4596	100	94.97	36.11
53	Male	9.1	1	TGCGATAG+ACCGGTTA	93.91	55.77	13274750	0.41	97.72	2.28	4009	100	94.3	35.99	2	TGCGATAG+ACCGGTTA	92.8	51.25	15316495	0.47	98.06	1.94	4626	100	95.11	36.15
54	Female	8.3	1	CGAATTGC+GGTGTACA	92.66	57.35	11911066	0.37	98.45	1.55	3597	100	94.04	35.94	2	CGAATTGC+GGTGTACA	93.94	53.61	17092966	0.52	98.76	1.24	5162	100	94.83	36.09
55	Female	8.9	1	AACACTGG+GCAATGAG	93.11	57.85	13935530	0.43	97.64	2.36	4209	100	94	35.94	2	AACACTGG+GCAATGAG	93.66	59.69	15130996	0.46	98.19	1.81	4570	100	94.71	36.07
56	Female	9.1	1	CTGTACCA+TATCGCGA	93.99	56.44	13973220	0.43	98.27	1.73	4220	100	93.79	35.9	2	CTGTACCA+TATCGCGA	92.74	54.88	14164490	0.43	98.67	1.33	4278	100	94.58	36.05
57	Male	8.9	1	GATCAGAC+TGCAAGAC	92.69	56.04	14311098	0.44	98.57	1.43	4322	100	94.33	36	2	GATCAGAC+TGCAAGAC	94.59	57.23	16630095	0.51	98.8	1.2	5022	100	95.14	36.14
58	Male	9	1	TCAGCCTT+GTTCTTCG	93.66	54.93	15612065	0.48	98.34	1.66	4715	100	94.25	35.98	2	TCAGCCTT+GTTCTTCG	92.61	52.89	14933161	0.45	98.63	1.37	4510	100	94.99	36.12
59	Female	9	1	AGGCAATG+CAGTGCTT	94.57	58.45	14212849	0.44	98.26	1.74	4292	100	94.12	35.95	2	AGGCAATG+CAGTGCTT	94.65	56.65	15383753	0.47	98.53	1.47	4646	100	95	36.11
60	Female	8.6	1	TTCGCCAT+GTAACCGA	94.39	56.61	16185276	0.5	98.7	1.3	4888	100	94.03	35.94	2	TTCGCCAT+GTAACCGA	94.33	59.47	15299495	0.47	98.91	1.09	4620	100	94.88	36.1
61	Female	8.3	1	GATTGTCC+TCGGATTC	94.76	57.89	14092194	0.44	98.37	1.63	4256	100	94.56	36.05	2	GATTGTCC+TCGGATTC	92.64	57.64	15467234	0.47	98.67	1.33	4671	100	95.41	36.21
62	Male	9.3	1	ACCTTCGA+AACCGAAC	92.08	54.43	12151487	0.38	98.4	1.6	3670	100	94.16	35.97	2	ACCTTCGA+AACCGAAC	94.97	53.58	16674054	0.51	98.67	1.33	5036	100	95.09	36.15
63	Female	9	1	CATCCAAG+CCTTAGGT	93.77	54.29	13513019	0.42	98.08	1.92	4081	100	94.21	35.98	2	CATCCAAG+CCTTAGGT	92.66	57.86	15862455	0.48	98.4	1.6	4790	100	95.21	36.17
64	Female	9.1	1	CCAGTATC+ACCATCCT	94.41	56.3	17358976	0.54	97.84	2.16	5242	100	94.22	35.98	2	CCAGTATC+ACCATCCT	93.23	53.18	16002217	0.49	98.3	1.7	4833	100	95.12	36.15
65	Female	8.9	1	GGTAACGT+GGATGTAG	92.31	53.44	13704206	0.42	98.52	1.48	4139	100	94.37	36.02	2	GGTAACGT+GGATGTAG	93.45	52.13	14847119	0.45	98.73	1.27	4484	100	95.34	36.2
66	Female	8.8	1	TCGTCTGA+TAGCAGGA	92.72	52.37	13205543	0.41	98.66	1.34	3988	100	94.44	36.02	2	TCGTCTGA+TAGCAGGA	93.36	51.79	16036381	0.49	98.86	1.14	4843	100	95.3	36.19
67	Male	8.7	1	CTCAGAAG+TCAGACAC	92.51	57.03	12758105	0.39	98.26	1.74	3853	100	94.46	36.03	2	CTCAGAAG+TCAGACAC	92.43	55.9	16338036	0.5	98.53	1.47	4934	100	95.41	36.21
68	Female	9.2	1	GAAGTGCT+AATCGCTG	92.65	52.34	17547476	0.54	98.32	1.68	5299	100	94.34	36.01	2	GAAGTGCT+AATCGCTG	93.01	51.9	15980848	0.49	98.71	1.29	4826	100	95.06	36.15
69	Male	9.5	1	AGTGGCAA+CTCTCAGA	94.03	55.32	16864007	0.52	98.53	1.47	5093	100	93.97	35.94	2	AGTGGCAA+CTCTCAGA	93.46	52.59	15616716	0.47	98.83	1.17	4716	100	94.91	36.12
70	Male	9.3	1	CTACAAGG+GGCTCAAT	93.17	55.15	12563884	0.39	98.3	1.7	3794	100	94.2	35.98	2	CTACAAGG+GGCTCAAT	93.82	57.4	16779100	0.51	98.62	1.38	5067	100	95.16	36.16
71	Female	9.6	1	CCGAAGAT+TTGCTTGG	92.24	56.88	16507332	0.51	95.43	4.57	4985	100	94.51	36.04	2	CCGAAGAT+TTGCTTGG	92.44	59.41	14793007	0.45	95.56	4.44	4467	100	95.38	36.2
72	Male	9.5	1	GTTGGCAT+GTCAACAG	92.2	58.09	14334583	0.44	98.57	1.43	4329	100	93.9	35.93	2	GTTGGCAT+GTCAACAG	94.44	54.06	14748600	0.45	98.8	1.2	4454	100	94.84	36.11
73	Male	9.9	1	TACACACG+TAAGCGCA	93.95	55.51	17074726	0.53	98.36	1.64	5157	100	94.12	35.97	2	TACACACG+TAAGCGCA	94.12	52.49	17012725	0.52	98.56	1.44	5138	100	94.92	36.11
74	Female	9.3	1	AGGTTCCT+ATCGTCTC	93.29	52.74	18611394	0.58	98.25	1.75	5621	100	94.42	36.02	2	AGGTTCCT+ATCGTCTC	92.88	58.81	16881944	0.51	98.62	1.38	5098	100	95.2	36.17
75	Female	9.4	1	CCAACTTC+TGTCGACT	92.44	56.26	15323732	0.47	98.35	1.65	4628	100	94.5	36.04	2	CCAACTTC+TGTCGACT	92.76	54.33	14340632	0.44	98.72	1.28	4331	100	95.33	36.19
76	Female	9.5	1	AATCCAGC+CCAACGAA	93.19	56.57	13556404	0.42	98.06	1.94	4094	100	93.62	35.87	2	AATCCAGC+CCAACGAA	94.09	55.37	15676838	0.48	98.3	1.7	4734	100	94.61	36.06
77	Female	9.4	1	CGAGAGAA+GCTCAGTT	92.75	56.39	14194223	0.44	97.93	2.07	4287	100	93.07	35.77	2	CGAGAGAA+GCTCAGTT	93.95	57.97	14829886	0.45	98.1	1.9	4479	100	94.13	35.97
78	Male	9.6	1	CGCAATGT+AAGACACC	92.85	56.33	15576791	0.48	98.08	1.92	4704	100	94.32	36	2	CGCAATGT+AAGACACC	94.74	59.51	14262237	0.43	98.46	1.54	4307	100	95.12	36.16
79	Male	9.5	1	GTAGTACC+CGAGTTAG	93.04	55.73	14341498	0.44	98.49	1.51	4331	100	94.29	36	2	GTAGTACC+CGAGTTAG	94.73	55.91	14865748	0.45	98.74	1.26	4489	100	95.04	36.14
80	Female	8.9	1	AAGTGCAG+ATACGCAG	94.3	52.9	17192062	0.53	98.43	1.57	5192	100	94.27	35.99	2	AAGTGCAG+ATACGCAG	93.68	59.26	16132511	0.49	98.7	1.3	4872	100	95.07	36.15
81	Female	9.3	1	GGATCTGA+CCGATGTA	94.23	57.11	14558427	0.45	98.6	1.4	4397	100	94.21	35.98	2	GGATCTGA+CCGATGTA	93.3	56.93	14669888	0.45	98.81	1.19	4430	100	95.1	36.15
82	Male	9.4	1	CTTCACTG+GACGAACT	93.79	55.81	14732527	0.46	98.27	1.73	4449	100	94.18	35.98	2	CTTCACTG+GACGAACT	94.4	55.83	14182837	0.43	98.58	1.42	4283	100	95.22	36.17
83	Male	9.3	1	TCGATGAC+GGACATCA	92.79	57.49	15326305	0.47	97.97	2.03	4629	100	94.5	36.04	2	TCGATGAC+GGACATCA	93.74	59.1	14034016	0.43	98.36	1.64	4238	100	95.36	36.2
84	Male	9.1	1	GTCCTTGA+ATGACAGG	92.32	56.97	14560228	0.45	98.37	1.63	4397	100	94.34	36.01	2	GTCCTTGA+ATGACAGG	94.39	53.51	14721747	0.45	98.69	1.31	4446	100	95.09	36.15
85	Female	8.2	1	ACGGACTT+TATGGCAC	94.17	55.86	16421384	0.51	98.38	1.62	4959	100	94.35	36.01	2	ACGGACTT+TATGGCAC	94.83	51.26	14709165	0.45	98.62	1.38	4442	100	95.23	36.18
86	Male	9	1	CGAACAAC+TCCATTGC	93.68	57.54	13526246	0.42	98.21	1.79	4085	100	94.43	36.03	2	CGAACAAC+TCCATTGC	93.17	52.61	15368992	0.47	98.5	1.5	4641	100	95.41	36.21
87	Female	8.6	1	CTCAAGCT+CGTCCATT	92.33	55.16	13321126	0.41	98.13	1.87	4023	100	94.08	35.96	2	CTCAAGCT+CGTCCATT	93.18	56.09	16016139	0.49	98.47	1.53	4837	100	95.07	36.15
88	Male	9.1	1	GATGCTAC+GAGTAGAG	92.91	53.73	14400920	0.45	98.54	1.46	4349	100	94.56	36.05	2	GATGCTAC+GAGTAGAG	93.71	53.06	14134583	0.43	98.78	1.22	4269	100	95.38	36.21
89	Female	8.4	1	TCACGATG+CAAGTCGT	93.54	53.64	14801783	0.46	98.54	1.46	4470	100	94.46	36.03	2	TCACGATG+CAAGTCGT	92.2	58.86	14260471	0.43	98.77	1.23	4307	100	95.36	36.2
90	Female	8.7	1	GAGAAGGT+AGTTCGCA	94.13	55.92	15171796	0.47	98.6	1.4	4582	100	94.62	36.06	2	GAGAAGGT+AGTTCGCA	93.56	52.32	13948300	0.42	98.85	1.15	4212	100	95.47	36.22
91	Male	8.8	1	ACAGTTCG+GTACGATC	93.98	53.75	14723019	0.46	98.17	1.83	4446	100	94.55	36.05	2	ACAGTTCG+GTACGATC	92.39	56.74	15413108	0.47	98.57	1.43	4655	100	95.43	36.21
92	Male	9	1	CGCTGATA+TCGAACCT	92.11	55.07	15116127	0.47	98.44	1.56	4565	100	94.33	36.01	2	CGCTGATA+TCGAACCT	92.69	54.8	14089776	0.43	98.73	1.27	4255	100	95.28	36.18
93	Female	8.6	1	TGGACCAT+TGTCAGTG	93.69	57.3	19200457	0.59	98.72	1.28	5799	100	94.64	36.06	2	TGGACCAT+TGTCAGTG	93.33	54.91	17266384	0.52	98.9	1.1	5214	100	95.41	36.21
94	Male	9.1	1	AACTTGCC+AACACCAC	92.01	55.85	16231492	0.5	98.37	1.63	4902	100	94.14	35.97	2	AACTTGCC+AACACCAC	92.41	54.28	15130127	0.46	98.6	1.4	4569	100	95.05	36.14
95	Male	8.6	1	GCTTCACA+CGAATACG	93.58	57.1	12946221	0.4	98.66	1.34	3910	100	93.96	35.94	2	GCTTCACA+CGAATACG	94.5	53.28	16054068	0.49	98.9	1.1	4848	100	94.84	36.1
96	Male	9.4	1	TTACGTGC+GCCTATGT	93.57	56.87	13170730	0.41	98.19	1.81	3978	100	93.47	35.85	2	TTACGTGC+GCCTATGT	92.08	51.49	16095690	0.49	98.57	1.43	4861	100	94.6	36.06
97	Female	9.5	1	GGCATTCT+ATCTCCTG	93.02	53.83	14560968	0.45	97.95	2.05	4397	100	93.8	35.91	2	GGCATTCT+ATCTCCTG	93.98	51.88	14819666	0.45	98.45	1.55	4476	100	94.72	36.09
98	Female	8.1	1	ACTCGATC+CATGAGCA	94.59	56.4	15605478	0.48	98.18	1.82	4713	100	94.58	36.05	2	ACTCGATC+CATGAGCA	92.73	53.29	14618254	0.44	98.63	1.37	4415	100	95.4	36.21
99	Male	9.5	1	CAAGCCAA+GGAAGAGA	94.5	52.39	2576192	0.08	96.17	3.83	778	100	94.04	35.94	2	TAGTCTCG+AGTGGCAA	94.81	57.61	23171862	0.7	98.88	1.12	6998	100	95.04	36.13
100	Female	7.9	1	GTGTCCTT+TAGCTTCC	93.56	54.06	16757168	0.52	98.23	1.77	5061	100	94.13	35.96	2	GTGTCCTT+TAGCTTCC	94.53	52.18	15430125	0.47	98.45	1.55	4660	100	94.99	36.12
101	Male	9.3	1	TCTGGACA+CTTGCTAG	93.44	53.11	16113492	0.5	98.46	1.54	4866	100	93.99	35.94	2	TCTGGACA+CTTGCTAG	94.49	58.79	14979572	0.46	98.76	1.24	4524	100	94.81	36.09
102	Female	9.4	1	AACAAGGC+TGCTTGCT	94.7	57.82	14637128	0.45	98.52	1.48	4420	100	94.16	35.97	2	AACAAGGC+TGCTTGCT	94.96	52.93	15074234	0.46	98.77	1.23	4552	100	95.09	36.14
103	Male	9.6	1	GCATAACG+ACGAACGA	93.25	58.31	14245653	0.44	98.59	1.41	4302	100	94.37	36.01	2	GCATAACG+ACGAACGA	92.82	51.21	14897865	0.45	98.8	1.2	4499	100	95.23	36.17
104	Male	8.8	1	AGCCGTAA+GATAGCCA	93.21	57.91	15886297	0.49	98.27	1.73	4798	100	94.1	35.96	2	AGCCGTAA+GATAGCCA	92.81	53.43	14646826	0.45	98.61	1.39	4423	100	94.96	36.12
105	Female	9.3	1	CTTACAGC+TTCGAAGC	93.18	56.59	15329297	0.47	98.53	1.47	4629	100	93.81	35.91	2	CTTACAGC+TTCGAAGC	92.3	55.06	14532804	0.44	98.78	1.22	4389	100	94.72	36.08
106	Male	9.5	1	TAGCTGAG+ACACCGAT	93.34	54.63	15736994	0.49	63.74	36.26	4753	100	94.35	36.01	2	TAGCTGAG+ACACCGAT	92.63	56.8	15056303	0.46	62.66	37.34	4547	100	95.29	36.18
107	Male	9.2	1	CCTTGGAA+CTCGACTT	93.42	57.57	14882068	0.46	98.15	1.85	4494	100	94.18	35.99	2	CCTTGGAA+CTCGACTT	92.49	55.45	15063011	0.46	98.49	1.51	4549	100	95.13	36.16
108	Male	9.4	1	ATAGTCGG+TAACGTCG	94.29	55.53	16258275	0.5	98.54	1.46	4910	100	94.37	36.01	2	ATAGTCGG+TAACGTCG	93.43	59.45	14767332	0.45	98.76	1.24	4460	100	95.14	36.16
109	Male	8.9	1	GAGCAATC+AGGATAGC	93.61	56.96	16812101	0.52	98.64	1.36	5077	100	94.43	36.02	2	GAGCAATC+AGGATAGC	93.48	57.38	15464042	0.47	98.84	1.16	4670	100	95.28	36.18
110	Female	8.8	1	CATACTCG+GCACACAA	94.81	56.53	13767427	0.43	97.93	2.07	4158	100	94.11	35.96	2	CATACTCG+GCACACAA	94.86	57.02	15337783	0.47	98.31	1.69	4632	100	95	36.13
111	Female	9.3	1	GGATTCAC+TGCACTTG	94.68	52.56	15969593	0.49	98.46	1.54	4823	100	94.46	36.03	2	GGATTCAC+TGCACTTG	92.79	58.7	14784737	0.45	98.73	1.27	4465	100	95.35	36.2
112	Female	9.2	1	TTCCAGGT+ACTGCACT	93.84	55.45	17285381	0.53	98.28	1.72	5220	100	93.88	35.93	2	TTCCAGGT+ACTGCACT	94.03	56.15	15815041	0.48	98.6	1.4	4776	100	94.85	36.11
113	Male	8.5	1	TCTTACGG+CAACTGAC	94.91	55.7	13769472	0.43	98.38	1.62	4158	100	94.3	36	2	TCTTACGG+CAACTGAC	92.7	55.13	15537338	0.47	98.67	1.33	4692	100	95.23	36.17
114	Male	8.9	1	ATAACGCC+TCTAGTCC	94.37	53.57	18183040	0.56	98.47	1.53	5491	100	94.56	36.05	2	ATAACGCC+TCTAGTCC	93.84	52.2	16908022	0.51	98.74	1.26	5106	100	95.56	36.24
115	Male	9.5	1	CGCGTATT+AGCTTCAG	93.47	54.98	13487238	0.42	98.29	1.71	4073	100	94.41	36.02	2	CGCGTATT+AGCTTCAG	94.46	59.35	15486032	0.47	98.55	1.45	4677	100	95.23	36.18
116	Female	9.3	1	ATCCGTTG+CTAGCAGT	92.64	54.69	12963526	0.4	98.35	1.65	3915	100	94.5	36.04	2	ATCCGTTG+CTAGCAGT	92.46	54.58	16148632	0.49	98.67	1.33	4877	100	95.4	36.21
117	Female	9.2	1	GCTACAAC+CCGTTATG	93.46	56.46	15424346	0.48	98.31	1.69	4658	100	94.37	36.01	2	GCTACAAC+CCGTTATG	93.6	53.15	14491414	0.44	98.64	1.36	4376	100	95.28	36.18
118	Female	9.4	1	TAGGAGCT+AACCGTGT	93.92	54.25	16796400	0.52	97.6	2.4	5073	100	94.3	36	2	TAGGAGCT+AACCGTGT	93.11	55.34	15303371	0.47	98.08	1.92	4622	100	95.22	36.18
119	Female	9.4	1	GATGGAGT+GGTACGAA	92.14	57.48	16373087	0.51	98.71	1.29	4945	100	94.32	36.01	2	GATGGAGT+GGTACGAA	93.5	54.51	15037407	0.46	98.89	1.11	4541	100	95.21	36.18
120	Female	9.6	1	CTCCTGAA+CTGACTAC	92.37	57.14	17640773	0.55	98.23	1.77	5328	100	93.96	35.94	2	CTCCTGAA+CTGACTAC	94.18	56.16	16352357	0.5	98.56	1.44	4938	100	95.01	36.14
121	Male	9.3	1	ACGAATCC+AGATACGG	93.97	55.63	15207482	0.47	98.44	1.56	4593	100	94.76	36.09	2	ACGAATCC+AGATACGG	94.82	56.29	14205225	0.43	98.72	1.28	4290	100	95.57	36.24
122	Female	9.3	1	TGATAGGC+GACCGATA	92.9	56.84	14590782	0.45	98.51	1.49	4406	100	94.15	35.98	2	TGATAGGC+GACCGATA	92.33	52.64	14903149	0.45	98.74	1.26	4501	100	95.23	36.18
123	Female	8.9	1	AACCTACG+AAGTCCTC	92.62	52.41	16397476	0.51	98.27	1.73	4952	100	94.27	36	2	AACCTACG+AAGTCCTC	93.52	52.66	15337626	0.47	98.59	1.41	4632	100	95.16	36.16
124	Male	9.4	1	CCTACCTA+GGTCGTAT	92.06	55.31	12006121	0.37	98.36	1.64	3626	100	94.1	35.96	2	CCTACCTA+GGTCGTAT	94.02	54.99	16864808	0.51	98.81	1.19	5093	100	94.86	36.11
125	Male	9	1	TATCCTGG+TTCGTACG	93.52	53.55	14000331	0.43	98.18	1.82	4228	100	94.35	36.01	2	TATCCTGG+TTCGTACG	94.64	52.12	15566755	0.47	98.48	1.52	4701	100	95.09	36.15
126	Female	9.2	1	GTAAGCAC+ACCGACAA	92.6	54.3	15990160	0.49	98.55	1.45	4829	100	94.18	35.98	2	GTAAGCAC+ACCGACAA	92.98	55.04	14699800	0.45	98.76	1.24	4439	100	95.06	36.14
127	Male	9.4	1	AGCGTGTA+CATTGACG	93.76	56.92	13985325	0.43	98.22	1.78	4224	100	94.21	35.99	2	AGCGTGTA+CATTGACG	92.03	54.07	14713830	0.45	98.63	1.37	4444	100	95.07	36.15
128	Male	9.7	1	CCGTAACT+TGGATGGT	92.61	56.13	15613316	0.48	98.56	1.44	4715	100	94.21	35.99	2	CCGTAACT+TGGATGGT	92.11	58.14	14249933	0.43	98.74	1.26	4303	100	95.22	36.18
129	Female	9.1	1	TTGCGAGA+AACACGCT	94.69	54.33	18154500	0.56	98.62	1.38	5483	100	94.01	35.95	2	TTGCGAGA+AACACGCT	94.48	51.55	16808975	0.51	98.83	1.17	5076	100	94.93	36.12
130	Male	9.6	1	AACAACCG+GTGTGTTC	94.95	54.48	11605826	0.36	98.46	1.54	3505	100	94.26	35.99	2	AACAACCG+GTGTGTTC	94.15	52.09	18054124	0.55	98.73	1.27	5452	100	95.19	36.17
131	Male	9.5	1	CGATCGAT+TCACTCGA	94.88	54.46	16927150	0.52	98.49	1.51	5112	100	94.63	36.06	2	CGATCGAT+TCACTCGA	94.87	51.75	15539442	0.47	98.81	1.19	4693	100	95.54	36.23
132	Male	9.2	1	GCCTTAAC+GTTAAGCG	92.98	55.98	14499094	0.45	98.65	1.35	4379	100	94.16	35.97	2	GCCTTAAC+GTTAAGCG	92.1	59.88	14983483	0.46	98.84	1.16	4525	100	95.01	36.13
133	Male	9.2	1	AGTCAGGT+AGCCTATC	92.27	53.53	14785285	0.46	98.23	1.77	4465	100	93.97	35.94	2	AGTCAGGT+AGCCTATC	93.51	57.76	14837728	0.45	98.57	1.43	4481	100	94.95	36.13
134	Female	9.3	1	CTAGGTTG+CCTTCCAT	92.36	54.72	14573006	0.45	97.91	2.09	4401	100	94.48	36.04	2	CTAGGTTG+CCTTCCAT	93.57	51.22	15078420	0.46	98.33	1.67	4554	100	95.45	36.22
135	Male	8.7	1	CCTCATCT+CGGCATTA	93.35	54.59	11658399	0.36	97.6	2.4	3521	100	94.19	35.98	2	CCTCATCT+CGGCATTA	93.15	56.34	17244577	0.52	98.11	1.89	5208	100	95.08	36.15
136	Female	8.9	1	GAGACCAA+ACAAGACG	93.43	52.6	14387904	0.44	98.37	1.63	4345	100	94.46	36.03	2	GAGACCAA+ACAAGACG	93.09	57.27	15068213	0.46	98.71	1.29	4551	100	95.19	36.16
137	Male	8.5	1	TCAGTAGG+GACGTCAT	92.26	54.97	15313974	0.47	98.44	1.56	4625	100	94.77	36.09	2	TCAGTAGG+GACGTCAT	93.85	58.85	14202774	0.43	98.66	1.34	4289	100	95.75	36.27
138	Female	9	1	AGGAGGTT+TAGAACGC	93.51	57.04	17680886	0.55	98.33	1.67	5340	100	94.48	36.04	2	AGGAGGTT+TAGAACGC	92.19	57.26	16257506	0.49	98.59	1.41	4910	100	95.38	36.21
139	Female	9.3	1	CGTATCTC+ACTGCTTG	94.54	54.77	13797310	0.43	97.59	2.41	4167	100	94.51	36.04	2	CGTATCTC+ACTGCTTG	94.13	54.76	15594390	0.47	98.24	1.76	4710	100	95.27	36.18
140	Male	9.1	1	GTCTGAGT+CTCTGGAT	92.4	55.08	13776153	0.43	98.32	1.68	4160	100	94.32	36.01	2	GTCTGAGT+CTCTGGAT	94.75	57.68	15189657	0.46	98.7	1.3	4587	100	95.25	36.18
141	Male	8.8	1	ACACCTCA+TTCCTCCT	93.41	54.28	14441493	0.45	97.78	2.22	4361	100	94.2	35.99	2	ACACCTCA+TTCCTCCT	93.53	59.78	14943405	0.45	98.22	1.78	4513	100	95.23	36.17
142	Male	9.2	1	AGCGAGAT+AGATCGTC	93.15	54.44	17225352	0.53	98.02	1.98	5202	100	94.53	36.05	2	AGCGAGAT+AGATCGTC	93.89	58.24	15548174	0.47	98.54	1.46	4696	100	95.35	36.2
143	Female	9.2	1	GTTCCATG+CCTAGAGA	92.21	53.94	13692675	0.42	98.43	1.57	4135	100	94.09	35.96	2	GTTCCATG+CCTAGAGA	93.07	52.85	15284524	0.46	98.72	1.28	4616	100	94.96	36.13
144	Male	8.9	1	TAGTGCCA+GAGCTCTA	92.1	57.69	14435321	0.45	98.11	1.89	4359	100	94.21	35.98	2	TAGTGCCA+GAGCTCTA	94.41	52.68	14830892	0.45	98.51	1.49	4479	100	95.09	36.15
145	Female	9	1	CAACTTGG+TGCGATAG	94.4	53.84	14350517	0.44	98.12	1.88	4334	100	94.52	36.04	2	CAACTTGG+TGCGATAG	94.01	55.54	14829241	0.45	98.46	1.54	4478	100	95.34	36.2
146	Female	8.3	1	ACCTAGAC+GTATCGAG	92.84	54.23	16065964	0.5	98.41	1.59	4852	100	94.05	35.94	2	ACCTAGAC+GTATCGAG	93.88	55.16	15094890	0.46	98.74	1.26	4559	100	94.96	36.11
147	Female	8.8	1	ATTAGCCG+AAGCGACT	94.34	52.61	16516869	0.51	98.36	1.64	4988	100	93.92	35.91	2	ATTAGCCG+AAGCGACT	92.15	58.38	16020033	0.49	98.63	1.37	4838	100	94.67	36.05
148	Female	8.8	1	GAGGCATT+CGAATTGC	93.64	55.95	13213017	0.41	98.28	1.72	3990	100	93.84	35.91	2	GAGGCATT+CGAATTGC	92.71	55.31	14900874	0.45	98.44	1.56	4500	100	94.76	36.08
149	Male	9.2	1	CGTCAAGA+AACACTGG	92.34	52.66	15935051	0.49	98.48	1.52	4812	100	93.88	35.92	2	CGTCAAGA+AACACTGG	93.31	54.98	14698103	0.45	98.74	1.26	4439	100	94.77	36.09
150	Female	8.7	1	ATAGGTCC+CTGTACCA	92.42	57.8	14096745	0.44	98.26	1.74	4257	100	93.97	35.94	2	ATAGGTCC+CTGTACCA	93.24	59.01	14993565	0.46	98.54	1.46	4528	100	94.74	36.08
151	Male	8.9	1	TCCACGTT+GATCAGAC	92.58	52.8	16644428	0.51	98.25	1.75	5027	100	93.77	35.89	2	TCCACGTT+GATCAGAC	94.26	56.27	14529484	0.44	98.53	1.47	4388	100	94.66	36.06
152	Female	8.9	1	GACTACGA+TCAGCCTT	92.13	58.31	14718644	0.46	98.39	1.61	4445	100	94.11	35.96	2	GACTACGA+TCAGCCTT	92.77	57.59	14245005	0.43	98.64	1.36	4302	100	95.01	36.12
153	Male	8.7	1	AGTGCATC+AGGCAATG	94.02	56.9	13039640	0.4	98.14	1.86	3938	100	93.78	35.9	2	AGTGCATC+AGGCAATG	94.51	56.18	16085564	0.49	98.46	1.54	4858	100	94.55	36.04
154	Female	8.5	1	CTGATGAG+TTCGCCAT	92.38	56.8	13433493	0.42	69.52	30.48	4057	100	93.97	35.92	2	CTGATGAG+TTCGCCAT	94.66	52.23	15962294	0.49	69.6	30.4	4821	100	94.83	36.08
155	Male	8.9	1	ACTGCGAA+GATTGTCC	93.08	57.56	16725426	0.52	98.41	1.59	5051	100	94.34	36.02	2	ACTGCGAA+GATTGTCC	94.38	58.3	15330278	0.47	98.69	1.31	4630	100	95.39	36.21
156	Female	9.3	1	CGACACTT+ACCTTCGA	92.86	53.94	16964686	0.52	98.14	1.86	5123	100	94.31	36.01	2	CGACACTT+ACCTTCGA	94.31	53.03	14864396	0.45	98.53	1.47	4489	100	95.2	36.18
157	Female	8.8	1	TACAGAGC+CATCCAAG	94.26	55.69	15472218	0.48	98.42	1.58	4673	100	94.3	36	2	TACAGAGC+CATCCAAG	93.19	54.69	14042760	0.43	98.76	1.24	4241	100	95.18	36.17
158	Female	8.5	1	GTACCACA+CCAGTATC	93.78	58.07	13742167	0.43	98.22	1.78	4150	100	93.89	35.93	2	GTACCACA+CCAGTATC	94.78	55.77	15202884	0.46	98.44	1.56	4591	100	94.95	36.13
159	Female	9.2	1	AGGAACAC+GGTAACGT	93.33	54.83	15158340	0.47	98.43	1.57	4578	100	94.3	36.01	2	AGGAACAC+GGTAACGT	92.38	56.58	13450945	0.41	98.72	1.28	4062	100	95.26	36.19
160	Female	8.8	1	ACCGAATG+TCGTCTGA	93.31	54.73	16859794	0.52	98.33	1.67	5092	100	94.47	36.04	2	ACCGAATG+TCGTCTGA	92.68	56.99	15394789	0.47	98.64	1.36	4649	100	95.31	36.2
161	Male	8.9	1	CAATGCGA+CTCAGAAG	94.16	58.38	14587936	0.45	98.59	1.41	4406	100	94.43	36.03	2	CAATGCGA+CTCAGAAG	93.72	57.09	14069132	0.43	98.89	1.11	4249	100	95.31	36.2
162	Male	9.3	1	GTTATGGC+GAAGTGCT	93.63	53.72	15559227	0.48	98.65	1.35	4699	100	94.31	36.01	2	GTTATGGC+GAAGTGCT	92.18	57.74	14530619	0.44	98.8	1.2	4388	100	95.33	36.21

## Sheet: Table S9
Table S9. Significant liver cis-eQTL on chromosomes 10 and 19 and trans-eQTL results for transcripts in sex additive model and strain difference in regression coefficient of the association between each transcript and marker SNP. n = 162 (85 females and 77 males).
Model	Gene	Name	Chromosome (Gene)	Start (Mbp)	End (Mbp)	Entrez.Gene.ID	Ensembl.ID	Chromosome (cis-eQTL)	Position (Mbp)	Distance between TSS and marker position (Mbp)	CI (low)a	CI(hi)a	LOD	LOD threshold (p < 0.63)	LOD threshold (p < 0.1)	LOD threshold (p < 0.05)	LOD threshold (p < 0.01)	Marker	Regression coefficient of the association between trait and Marker SNP								Strain that have highest coefficient	Strain that have lowest coefficient
																			A/J	B6	129	NOD	NZO	CAST	PWK	WSB
cis	Rmnd1	required for meiotic nuclear division 1 homolog	10	4.40317	4.43241	66084	ENSMUSG00000019763	10	3.17451	1.22865	3.17451	4.7	16.7426	6.44312	7.29154	7.73412	8.47818	JAX00282036	0.185928	0.381419	-0.00825919	-1.20014	-0.089193	0.253832	0.283617	0.192792	B6	NOD
cis	Gm16153	predicted gene 16153	10	4.40903	4.42337	NA	ENSMUSG00000085687	10	4.05395	0.355084	3.44912	4.63158	21.4438	6.56328	7.42731	7.81235	8.89668	UNCHS027435	1.10163	-0.372563	0.712429	-0.53636	-0.468358	-0.590546	0.74357	-0.589807	A/J	CAST
cis	Armt1	acidic residue methyltransferase 1	10	4.43247	4.45514	73419	ENSMUSG00000061759	10	4.05137	0.381097	3.17451	5.23565	14.8338	6.49335	7.3573	7.78647	8.58017	UNCHS027436	0.473899	-0.598353	0.306611	0.708038	-0.716279	0.449737	-0.333507	-0.290146	NOD	NZO
cis	Lats1	large tumor suppressor	10	7.68121	7.71646	16798	ENSMUSG00000040021	10	5.63502	2.04619	5.63194	8.95754	11.1668	6.51908	7.40878	7.84773	8.79636	UNCHS027413	0.609695	-0.28406	0.0686026	0.324801	0.0159466	-0.674656	-0.344717	0.284388	A/J	CAST
cis	Katna1	katanin p60 (ATPase-containing) subunit A1	10	7.726	7.76315	23924	ENSMUSG00000019794	10	6.97749	0.748513	5.63194	8.33768	17.3749	6.48181	7.31664	7.712	8.52011	UNCHS027407	0.0876389	0.44974	-0.194948	0.422756	0.620709	-0.806683	-0.888833	0.309621	NZO	PWK
cis	Ginm1	glycoprotein integral membrane 1	10	7.76795	7.78095	215751	ENSMUSG00000040006	10	8.33768	0.569731	5.63194	9.07254	14.069	6.59351	7.3935	7.76693	8.6242	JAX00282203	-0.360743	0.389601	-0.124191	0.465247	0.338495	-0.792515	0.0720102	0.0120949	NOD	CAST
cis	Zc3h12d	zinc finger CCCH type containing 12D	10	7.83247	7.8704	237256	ENSMUSG00000039981	10	8.28271	0.450242	6.91582	8.95754	23.5501	6.50737	7.29467	7.68472	8.50126	UNC17379782	-0.721361	0.429273	-0.154954	-0.729719	0.610486	0.201034	1.26579	-0.900547	PWK	WSB
cis	Adgb	androglobin	10	10.3357	10.4723	215772	ENSMUSG00000050994	10	9.76549	0.570208	9.25553	11.5703	11.19	6.53456	7.38752	7.69997	8.72609	UNC17403164	-0.277887	0.0702989	-0.699122	0.703382	-0.392701	-0.19785	0.657411	0.136467	NOD	129
cis	Rab32	RAB32, member RAS oncogene family	10	10.545	10.5582	67844	ENSMUSG00000019832	10	8.98091	1.56413	8.28271	11.0219	17.0628	6.57328	7.45351	7.83092	8.70057	JAX00282343	-0.229267	-0.340581	-0.000938542	-0.0682367	-0.154435	0.8398	0.456376	-0.502718	CAST	WSB
cis	Epm2a	epilepsy, progressive myoclonic epilepsy, type 2 gene alpha	10	11.3434	11.4596	13853	ENSMUSG00000055493	10	11.9625	0.619097	8.28271	12.6795	9.39294	6.46951	7.32162	7.75008	8.41156	UNC17428823	0.2136	-0.178915	-0.31591	-0.0828121	-0.417981	0.839301	0.000985931	-0.0582677	CAST	NZO
cis	Aig1	androgen-induced 1	10	13.6471	13.869	66253	ENSMUSG00000019806	10	13.687	0.039919	12.045	14.4381	11.0019	6.53037	7.34873	7.70266	8.67287	UNCHS027539	-0.0664939	-0.340647	-0.345452	0.0389259	0.163739	0.559524	0.341518	-0.351114	CAST	WSB
cis	Adgrg6	adhesion G protein-coupled receptor G6	10	14.4026	14.5457	215798	ENSMUSG00000039116	10	14.433	0.030407	13.0654	15.7045	10.4327	6.54329	7.36813	7.81543	8.64527	UNCHS027549	-0.232746	0.0287005	-0.365625	0.336925	-0.16518	0.297866	0.76038	-0.660321	PWK	WSB
cis	Gm10335	predicted gene 10335	10	14.5231	14.5235	100039571	ENSMUSG00000071532	10	13.9033	0.619751	13.0654	14.6604	11.1518	6.54618	7.43347	7.82626	8.56513	UNCHS027543	-0.5685	-0.0432178	0.0242522	-0.552508	0.0746344	-0.0502783	1.38238	-0.266762	PWK	A/J
cis	Vta1	vesicle (multivesicular body) trafficking 1	10	14.6548	14.7055	66201	ENSMUSG00000019868	10	15.6775	1.02271	14.433	16.2951	22.8322	6.64853	7.48304	7.87358	9.0042	UNCHS027563	0.339442	-0.0473889	0.0371493	0.399325	-0.05677	-1.24746	0.495188	0.0805156	PWK	CAST
cis	Reps1	RalBP1 associated Eps domain containing protein	10	18.0559	18.1252	19707	ENSMUSG00000019854	10	17.8102	0.245707	16.2859	18.2142	8.98206	6.5551	7.37018	7.71682	8.32002	UNCHS027584	-0.0174858	-0.33816	0.499425	0.111262	-0.273054	-0.610888	0.255173	0.373727	129	CAST
cis	Ccdc28a	coiled-coil domain containing 28A	10	18.2137	18.235	215814	ENSMUSG00000059554	10	18.2002	0.013488	18.1658	18.2854	18.0783	6.48955	7.32199	7.72494	8.5935	UNCHS027588	0.213302	-0.633417	-0.46712	0.125639	-0.428931	0.829649	0.945086	-0.584207	PWK	B6
cis	Nhsl1	NHS-like 1	10	18.319	18.5339	215819	ENSMUSG00000039835	10	18.4534	0.134375	18.2002	31.2413	7.79396	6.54551	7.3389	7.70104	8.89007	UNC17516293	-0.797913	0.160629	0.231723	0.24756	-0.0804716	-0.0738608	-0.105727	0.418061	WSB	A/J
cis	Pex7	peroxisomal biogenesis factor 7	10	19.8601	19.9077	18634	ENSMUSG00000020003	10	20.3743	0.514245	19.8506	20.7977	18.8454	6.58709	7.49915	7.92892	8.97151	UNC17543541	0.23606	0.473562	0.568458	0.0267877	0.475745	-1.05365	-0.56741	-0.159554	129	CAST
cis	Map7	microtubule-associated protein 7	10	20.1489	20.2816	17761	ENSMUSG00000019996	10	20.3712	0.2223	20.125	20.8487	12.7197	6.57985	7.46432	7.82327	8.59673	UNCHS027625	-0.177439	0.416063	0.129421	0.260871	0.251681	-0.480956	-0.758144	0.358502	B6	PWK
cis	Pde7b	phosphodiesterase 7B	10	20.398	20.7251	29863	ENSMUSG00000019990	10	20.7446	0.346575	20.342	20.851	10.7382	6.5485	7.40128	7.73732	8.72648	UNC17548489	0.41072	-0.277383	0.083521	0.0742721	0.264245	-0.519966	-0.591101	0.555692	WSB	PWK
cis	E030030I06Rik	RIKEN cDNA E030030I06 gene	10	22.1131	22.1493	319887	ENSMUSG00000097327	10	22.7302	0.617148	22.0135	22.8117	18.5126	6.51066	7.34491	7.8998	8.84301	UNC17570763	-0.578943	0.628665	-1.10838	-0.377193	0.606703	0.830273	0.454341	-0.455461	CAST	129
cis	Rps12	ribosomal protein S12	10	23.7852	23.7873	20042	ENSMUSG00000061983	10	24.1771	0.391961	23.1126	24.629	38.9278	6.5099	7.33004	7.74244	8.60104	UNC17590025	-0.336339	-0.236715	-0.526134	-0.151083	-0.333719	1.1163	1.02835	-0.560669	CAST	WSB
cis	Slc18b1	solute carrier family 18, subfamily B, member 1	10	23.797	23.828	76306	ENSMUSG00000037455	10	23.5596	0.237354	23.1126	25.0647	8.83984	6.55192	7.40832	7.8596	9.17494	JAX00285105	0.204059	-0.0484694	0.274341	-0.559847	0.0647221	-0.1145	-0.553459	0.733153	WSB	NOD
cis	Vnn3	vanin 3	10	23.8515	23.8698	26464	ENSMUSG00000020010	10	23.7285	0.123002	23.4983	24.629	22.3317	6.5644	7.4001	7.73117	8.55214	UNC17584286	-0.303026	0.565608	0.726907	-0.0688911	0.796791	-0.122696	-0.812233	-0.782459	NZO	PWK
cis	Moxd1	monooxygenase, DBH-like 1	10	24.2235	24.3028	59012	ENSMUSG00000020000	10	23.9022	0.321359	23.4266	24.629	16.3794	6.48363	7.42129	7.95443	9.03782	UNC17586313	-0.191167	0.000317752	0.109302	-0.138511	-0.352674	0.913062	-0.184041	-0.156288	CAST	NZO
cis	Akap7	A kinase (PRKA) anchor protein 7	10	25.1691	25.2992	432442	ENSMUSG00000039166	10	25.6093	0.440178	24.166	25.6564	14.6422	6.53248	7.41326	7.8396	8.93497	UNC17614273	0.109169	-0.367122	-0.00378213	0.259122	0.817685	-0.25221	0.461975	-1.02484	NZO	WSB
cis	Smlr1	small leucine-rich protein 1	10	25.5279	25.5363	100504474	ENSMUSG00000096546	10	25.6576	0.129682	24.5774	25.8042	9.73974	6.51278	7.37389	7.72367	8.51596	UNC17614962	0.608274	-0.802174	-0.746565	-0.210288	0.24829	0.140186	0.306093	0.456186	A/J	B6
cis	Arhgap18	Rho GTPase activating protein 18	10	26.7724	26.9186	73910	ENSMUSG00000039031	10	26.4341	0.338294	26.3825	26.8798	11.1776	6.54887	7.49047	7.80505	8.95858	UNC17625482	-0.247729	-0.512954	0.0412304	0.105307	-0.0757342	0.876118	-0.194839	0.00860143	CAST	B6
cis	Gm10145	predicted gene 10145	10	27.9364	27.9368	100040961	ENSMUSG00000064208	10	28.3486	0.412207	27.9172	28.6674	28.3335	6.56988	7.4467	7.8816	9.00814	UNC17653533	-0.249685	-0.442439	-0.664927	0.914601	-0.672971	0.190262	-0.426813	1.35197	WSB	NZO
cis	Ptprk	protein tyrosine phosphatase, receptor type, K	10	28.0748	28.5974	19272	ENSMUSG00000019889	10	27.8623	0.212567	26.2308	28.8963	9.20299	6.54528	7.38542	7.71726	8.72252	UNC17646797	0.0259593	-0.229104	-0.0596308	-0.639889	0.177212	0.455228	0.436425	-0.166201	CAST	NOD
cis	Hint3	histidine triad nucleotide binding protein 3	10	30.6032	30.6235	66847	ENSMUSG00000019791	10	30.4106	0.192612	29.7495	31.0111	21.798	6.53574	7.3808	7.82146	8.40143	JAX00016343	0.0778562	0.517868	-0.194248	0.541772	0.408172	0.147705	-0.257521	-1.2416	NOD	WSB
cis	Hddc2	HD domain containing 2	10	31.3134	31.3282	69692	ENSMUSG00000000295	10	31.1923	0.121052	30.7511	31.7441	19.2213	6.50128	7.40315	7.83847	8.63109	UNC17688499	-0.449901	-0.301447	0.149926	-0.488812	-0.415562	0.874418	0.947458	-0.31608	PWK	NOD
cis	Sult3a2	sulfotransferase family 3A, member 2	10	33.7664	33.7867	215895	ENSMUSG00000090298	10	33.9626	0.196164	31.7403	34.1771	23.8968	6.64416	7.59208	8.09017	9.25714	UNCHS027865	-0.100454	-0.18417	-0.327257	-0.220903	-0.255261	1.35588	-0.00466565	-0.263174	CAST	129
cis	Sult3a1	sulfotransferase family 3A, member 1	10	33.8577	33.8795	57430	ENSMUSG00000069668	10	33.8924	0.034683	33.625	34.1771	19.9869	6.74148	7.7098	8.20916	9.48103	UNC17723085	-0.100927	-0.161779	-0.234111	-0.197583	-0.332086	1.26795	0.0464567	-0.287916	CAST	NZO
cis	Zup1	zinc finger containing ubiquitin peptidase 1	10	33.9191	33.9513	72580	ENSMUSG00000039531	10	31.0363	2.88281	29.7495	34.4834	11.4258	6.57533	7.42086	7.88643	8.72285	JAX00286553	-0.283865	-0.274952	0.0715309	-0.270712	0.0785938	0.127899	0.83201	-0.280505	PWK	A/J
cis	Calhm5	calcium homeostasis modulator family member 5	10	34.0914	34.0965	103511	ENSMUSG00000049872	10	34.0675	0.023825	31.1923	34.4034	10.5878	6.56378	7.43928	7.90438	8.72551	JAX00286983	-0.139531	-0.387054	0.0352031	0.0539425	0.0528456	-0.649939	0.855884	0.178649	PWK	CAST
cis	Lama4	laminin, alpha 4	10	38.9655	39.1102	16775	ENSMUSG00000019846	10	39.1376	0.172053	37.0036	39.3404	8.51394	6.56458	7.41907	7.84938	8.65973	UNCHS027954	0.274651	-0.320992	0.481132	0.248551	0.0308495	-0.0540954	-0.987023	0.326928	129	PWK
cis	Fyn	Fyn proto-oncogene	10	39.3697	39.5654	14360	ENSMUSG00000019843	10	39.2619	0.107888	35.6232	41.1029	8.4156	6.56585	7.37216	7.70172	8.46979	JAX00287591	-0.0674841	-0.139658	0.0117275	-0.0398139	-0.0968573	0.645346	-0.39107	0.0778091	CAST	PWK
cis	E130307A14Rik	RIKEN cDNA E130307A14 gene	10	39.6214	39.732	327744	ENSMUSG00000087177	10	39.5387	0.08276	39.1041	39.9511	11.8511	6.58569	7.53062	7.93261	8.63356	UNC17798342	0.131377	0.603415	-0.0372944	0.373253	0.19791	-0.625956	-0.760356	0.117651	B6	PWK
cis	Mfsd4b4	major facilitator superfamily domain containing 4B4	10	39.89	39.8992	213332	ENSMUSG00000096687	10	40.2429	0.3529	39.8947	41.3088	21.2173	6.51837	7.49065	7.90128	8.69869	UNC17806644	0.0118482	-0.214385	-0.0855932	0.085164	-0.111204	0.838576	-1.40448	0.880078	WSB	PWK
cis	Amd1	S-adenosylmethionine decarboxylase 1	10	40.2875	40.3022	11702	ENSMUSG00000075232	10	40.9605	0.673092	39.8947	41.3088	22.5931	6.55473	7.39286	7.80815	8.7978	UNCHS028014	0.106333	0.356599	0.697245	0.702176	0.139608	-0.821039	-1.08294	-0.0979782	NOD	PWK
cis	Zbtb24	zinc finger and BTB domain containing 24	10	41.4504	41.4656	268294	ENSMUSG00000019826	10	41.5316	0.081204	41.2887	41.7094	8.78344	6.52221	7.34909	7.80038	8.77951	JAX00017175	-0.0353395	-0.471727	-0.295528	0.377763	0.197319	0.744684	-0.175931	-0.34124	CAST	B6
cis	Ccdc162	coiled-coil domain containing 162	10	41.5388	41.7165	75973	ENSMUSG00000075225	10	41.5316	0.007257	41.3288	41.6181	19.4569	6.57694	7.47487	7.80842	8.62338	JAX00017175	0.199861	-0.221843	-0.417752	-0.0162362	0.174765	-0.554582	1.39522	-0.559436	PWK	WSB
cis	Cep57l1	centrosomal protein 57-like 1	10	41.7188	41.8099	103268	ENSMUSG00000019813	10	42.1032	0.384364	41.664	42.3669	15.8824	6.48542	7.32502	7.65223	8.46289	UNCHS028053	0.315593	0.530509	-0.138184	0.451178	0.316784	-0.326942	-1.20946	0.0605259	B6	PWK
cis	Afg1l	AFG1 like ATPase	10	42.3126	42.4786	215951	ENSMUSG00000038302	10	42.1032	0.209381	41.664	43.4932	24.8333	6.51848	7.33396	7.772	8.66169	UNCHS028053	0.491122	0.319297	0.170393	0.20431	0.418488	-1.15499	-0.368729	-0.0798955	A/J	CAST
cis	Pdss2	prenyl (solanesyl) diphosphate synthase, subunit 2	10	43.2215	43.4649	71365	ENSMUSG00000038240	10	43.3472	0.12573	43.2212	43.534	20.1105	6.54947	7.43878	7.91524	8.66428	UNCHS028085	-0.504833	-0.469893	0.0528531	-0.258334	-0.413864	-0.0242217	1.34007	0.278226	PWK	A/J
cis	Rtn4ip1	reticulon 4 interacting protein 1	10	43.9018	43.9479	170728	ENSMUSG00000019864	10	43.8672	0.034587	43.7778	44.651	19.1789	6.56594	7.4583	7.87732	8.50782	UNCHS028102	-0.130514	-0.147009	-0.0786606	-0.1243	-0.11996	1.08598	-0.0763482	-0.409183	CAST	WSB
cis	Crybg1	crystallin beta-gamma domain containing 1	10	43.9506	44.1489	11630	ENSMUSG00000019866	10	43.8672	0.083416	43.4961	44.6048	11.6702	6.58796	7.38474	7.69895	8.41594	UNCHS028102	-0.322583	-0.434272	-0.367936	-0.0893702	-0.280982	0.694321	0.676581	0.124241	CAST	B6
cis	Prep	prolyl endopeptidase	10	45.0672	45.1628	19072	ENSMUSG00000019849	10	44.9182	0.149006	44.535	45.3045	15.1464	6.65428	7.54663	7.93232	8.85196	UNC17866397	0.121579	0.0922522	-0.045326	0.348318	0.324149	-0.0444913	-1.21453	0.418045	WSB	PWK
cis	Mcm9	minichromosome maintenance 9 homologous recombination repair factor	10	53.5363	53.63	71567	ENSMUSG00000058298	10	53.5774	0.04112	49.954	54.3693	10.3997	6.56121	7.40574	7.887	8.71298	UNC17974768	-0.0406103	-0.0802393	-0.450186	-0.371777	-0.141233	0.761394	0.533542	-0.21089	CAST	129
cis	Tbc1d32	TBC1 domain family, member 32	10	56.0143	56.2287	544696	ENSMUSG00000038122	10	55.5231	0.491181	54.363	57.7853	11.608	6.52989	7.47779	7.87775	8.78239	UNC17999381	0.645127	0.358398	-0.280045	0.125309	0.333052	-0.412477	-0.795748	0.026383	A/J	PWK
cis	Msl3l2	MSL3 like 2	10	56.1069	56.1169	73390	ENSMUSG00000047669	10	56.9682	0.861284	56.3497	57.6715	23.4142	6.54153	7.51505	7.83518	8.47727	UNCHS028283	-0.823476	-0.602798	-0.389406	-0.267059	-0.467326	1.17084	0.552619	0.826605	CAST	A/J
cis	Smpdl3a	sphingomyelin phosphodiesterase, acid-like 3A	10	57.7945	57.8118	57319	ENSMUSG00000019872	10	57.6318	0.162758	55.5231	58.2573	9.76792	6.679	7.61918	8.05833	9.12199	UNC18024880	-0.111174	-0.120901	0.160387	-0.209585	-0.278462	-0.0530571	0.768645	-0.155853	PWK	NZO
cis	Anapc16	anaphase promoting complex subunit 16	10	59.9874	60.0031	52717	ENSMUSG00000020107	10	59.9616	0.025852	59.7113	60.9834	11.5978	6.52233	7.45462	7.88276	8.75902	UNC18049167	-0.209892	-0.469905	-0.0638869	-0.0646884	-0.398746	0.87416	-0.183613	0.516571	CAST	B6
cis	Ascc1	activating signal cointegrator 1 complex subunit 1	10	60.0028	60.1	69090	ENSMUSG00000044475	10	60.6204	0.617624	59.8962	60.6836	9.50338	6.55948	7.50594	7.92944	8.68062	UNCHS028388	0.307222	-0.0130301	-0.0654645	0.116781	0.00466449	-0.768381	0.665532	-0.247324	PWK	CAST
cis	Pald1	phosphatase domain containing, paladin 1	10	61.3197	61.3835	27355	ENSMUSG00000020092	10	61.7913	0.471645	61.2377	62.1555	21.2428	6.5847	7.55447	7.934	8.7785	UNCHS028427	0.504427	0.588743	0.620051	0.198561	-0.0317537	-0.982368	-1.07386	0.176201	129	PWK
cis	Lrrc20	leucine rich repeat containing 20	10	61.4758	61.5828	216011	ENSMUSG00000037151	10	61.3443	0.13147	60.9621	79.8583	8.89815	6.54938	7.41173	7.75212	8.81902	JAX00290645	0.0650708	0.0772326	0.290438	0.0509566	-0.284349	-0.585529	-0.352853	0.739033	WSB	CAST
cis	Tysnd1	trypsin domain containing 1	10	61.6955	61.7028	71767	ENSMUSG00000020087	10	62.1526	0.457071	61.2377	62.1555	10.1823	6.60577	7.44403	7.89026	8.71417	UNCHS028435	-0.229605	0.0495959	0.109169	-0.410185	-0.481735	0.613653	0.621989	-0.272882	PWK	NZO
cis	Fam241b	family with sequence similarity 241, member B	10	62.1077	62.111	69894	ENSMUSG00000020083	10	61.8428	0.264843	57.0532	86.1148	7.83446	6.52116	7.37636	7.71933	8.38832	UNCHS028430	-0.324399	-0.244737	0.661622	-0.217617	-0.303743	-0.329751	0.128831	0.629795	129	CAST
cis	Tspan15	tetraspanin 15	10	62.1854	62.2313	70423	ENSMUSG00000037031	10	65.8781	3.69267	64.6864	66.6142	8.5284	6.53116	7.33415	7.80392	8.83059	UNC18124609	0.398055	-0.129206	0.534972	0.0914832	-0.00144354	-0.145144	-0.605975	-0.14274	129	PWK
cis	Dna2	DNA replication helicase/nuclease 2	10	62.947	62.9742	327762	ENSMUSG00000036875	10	63.5563	0.609291	61.7936	66.6142	8.05869	6.57278	7.53893	7.93449	8.70011	UNC18094497	0.33865	0.25725	0.268938	0.303774	0.0257672	-0.672566	-0.59557	0.0737568	A/J	CAST
cis	Dnajc12	DnaJ heat shock protein family (Hsp40) member C12	10	63.3824	63.4088	30045	ENSMUSG00000036764	10	64.2367	0.854216	62.1526	65.5164	8.46182	6.51206	7.36417	7.72826	8.7266	UNCHS028491	-0.319105	-0.238026	-0.33128	0.16054	-0.371247	0.287826	0.874831	-0.0635395	PWK	NZO
cis	Bicc1	BicC family RNA binding protein 1	10	70.9228	71.1597	83675	ENSMUSG00000014329	10	73.7852	2.86238	70.9048	75.8501	11.3914	6.51431	7.41712	7.63263	8.52833	UNC18230045	-0.538735	-0.420645	-0.509684	0.0515036	0.252656	0.502011	0.135369	0.527525	WSB	A/J
cis	Zwint	ZW10 interactor	10	72.6548	72.675	52696	ENSMUSG00000019923	10	71.0829	1.57198	70.9048	73.9205	24.633	6.53682	7.34802	7.7462	8.59216	UNCHS028639	0.648638	0.505377	0.954848	-0.731335	0.456363	-0.765968	-0.266662	-0.801262	129	WSB
cis	Rab36	RAB36, member RAS oncogene family	10	75.0371	75.0547	76877	ENSMUSG00000020175	10	75.0559	0.018802	71.0328	75.645	12.9961	6.56629	7.39068	7.81216	8.86669	UNC18243811	-0.419897	-0.082226	-0.472409	-0.441039	-0.215808	0.800094	0.255317	0.575967	CAST	129
cis	Susd2	sushi domain containing 2	10	75.6367	75.644	71733	ENSMUSG00000006342	10	75.645	0.00827	73.0424	75.8773	13.6154	6.56654	7.43988	7.80297	8.79454	backupUNC100088273	-0.609261	-0.397555	-0.275291	0.0701596	0.273108	0.146564	0.0428038	0.749472	WSB	A/J
cis	Ddt	D-dopachrome tautomerase	10	75.7712	75.7734	13202	ENSMUSG00000001666	10	75.8328	0.0616	71.0328	75.8501	8.90082	6.44413	7.27869	7.66933	8.23652	UNCHS028736	0.567215	0.442506	0.29543	-0.0781997	-0.46341	-0.577055	-0.0984889	-0.0879974	A/J	CAST
cis	Gstt1	glutathione S-transferase, theta 1	10	75.7838	75.7986	14871	ENSMUSG00000001663	10	75.8328	0.04902	75.5093	75.8501	25.9749	6.48906	7.36034	7.83755	8.53798	UNCHS028736	0.782016	0.435548	0.644383	0.144538	-0.178268	-1.28039	0.129178	-0.677005	A/J	CAST
cis	Prmt2	protein arginine N-methyltransferase 2	10	76.2072	76.2379	15468	ENSMUSG00000020230	10	75.8501	0.357088	75.5093	90.8724	8.23011	6.4899	7.4153	7.77861	8.52942	UNCHS028738	-0.542669	-0.39329	-0.254772	-0.0304722	0.356617	0.337202	0.52181	0.00557384	PWK	A/J
cis	Pcbp3	poly(rC) binding protein 3	10	76.7619	76.9619	59093	ENSMUSG00000001120	10	75.8773	0.884523	73.9035	78.3215	9.31594	6.52945	7.43136	7.83315	9.04457	UNCHS028739	-0.373907	-0.0851304	-0.250453	-0.166144	0.130542	0.323713	-0.367886	0.789266	WSB	A/J
cis	Pttg1ip	pituitary tumor-transforming 1 interacting protein	10	77.5817	77.5987	108705	ENSMUSG00000009291	10	76.264	1.31776	75.8051	78.3671	11.1926	6.6009	7.45858	7.83635	8.65614	UNCHS028752	0.59184	0.466851	0.206567	0.254114	0.0921229	-0.502884	-0.861102	-0.247509	A/J	PWK
cis	Cfap410	cilia and flagella associated protein 410	10	77.9785	77.9854	67884	ENSMUSG00000020284	10	77.0608	0.917681	75.5093	78.3671	8.4567	6.61188	7.54327	7.98553	9.2264	UNC18267134	-0.319012	-0.338822	-0.207004	-0.106764	-0.421911	0.300373	0.766351	0.326789	PWK	NZO
cis	Pfkl	phosphofructokinase, liver, B-type	10	77.9869	78.0098	18641	ENSMUSG00000020277	10	78.2196	0.232605	77.0961	79.5269	11.0106	6.51366	7.42995	7.80428	8.52339	UNCHS028811	-0.100284	-0.247786	-0.587685	-0.337341	-0.346763	-0.0711982	1.54135	0.149707	PWK	129
cis	Gatd3a	glutamine amidotransferase like class 1 domain containing 3A	10	78.1621	78.1698	28295	ENSMUSG00000053329	10	76.264	1.89811	73.9006	78.3671	10.3591	6.57317	7.4123	7.80062	8.62549	UNCHS028752	0.581588	0.515585	0.295307	0.0732576	-0.295854	-0.0102861	-0.645224	-0.514374	A/J	PWK
cis	Pwp2	PWP2 periodic tryptophan protein homolog (yeast)	10	78.1709	78.1851	110816	ENSMUSG00000032834	10	79.708	1.53711	76.7566	88.251	9.25544	6.53487	7.42303	7.87112	8.49751	UNCHS028833	-0.104893	-0.591468	-0.481806	-0.106349	0.0295098	0.532053	0.866633	-0.14368	PWK	B6
cis	Gm10146	predicted gene 10146	10	78.3933	78.3936	100041500	ENSMUSG00000064317	10	81.5961	3.2028	79.8743	83.0479	27.0365	6.5217	7.29437	7.7686	8.60031	UNCHS028871	0.476536	0.37552	0.400466	0.552643	0.39485	-1.20117	-1.28689	0.288046	NOD	PWK
cis	Ilvbl	ilvB (bacterial acetolactate synthase)-like	10	78.5743	78.5845	216136	ENSMUSG00000032763	10	79.1963	0.621981	77.0961	79.5269	16.0956	6.65683	7.57148	7.92455	8.64255	JAX00293664	-0.0683744	0.0414756	-0.190331	-0.179932	-0.097062	1.16571	-0.622611	-0.0488776	CAST	PWK
cis	Syde1	synapse defective 1, Rho GTPase, homolog 1 (C. elegans)	10	78.5845	78.592	71709	ENSMUSG00000032714	10	79.3541	0.769568	75.8328	79.6941	11.5553	6.50429	7.45725	7.75917	8.63782	JAX00293675	-0.344442	-0.158757	-0.281049	-0.0537039	-0.0867248	0.983682	-0.0408461	-0.0181584	CAST	A/J
cis	Wdr18	WD repeat domain 18	10	79.9602	79.9692	216156	ENSMUSG00000035754	10	82.3392	2.37909	79.6005	84.8406	15.7499	6.5755	7.48384	7.88276	8.47965	UNCHS027224	0.637173	0.504774	0.242168	-0.0345251	0.0106576	-0.584212	-0.964184	0.188149	A/J	PWK
cis	Rps15	ribosomal protein S15	10	80.2925	80.2941	20054	ENSMUSG00000063457	10	79.8783	0.414158	79.6005	81.6007	18.9534	6.49934	7.33244	7.71112	8.55174	UNCHS028840	-0.00422799	0.230883	0.340863	0.0763828	0.0839471	-1.34726	0.621328	-0.00191909	PWK	CAST
cis	Plekhj1	pleckstrin homology domain containing, family J member 1	10	80.7961	80.7986	78670	ENSMUSG00000035278	10	80.4477	0.348425	79.5306	83.0536	13.6808	6.59133	7.52335	7.91667	8.82289	JAX00293779	-0.419836	0.107381	-0.430064	-0.342235	-0.244586	0.526025	1.00514	-0.201824	PWK	129
cis	Lsm7	LSM7 homolog, U6 small nuclear RNA and mRNA degradation associated	10	80.8528	80.8552	66094	ENSMUSG00000035215	10	80.8981	0.045247	79.6005	82.3392	26.8596	6.6406	7.41235	7.77187	8.8612	JAX00020079	-0.18438	-0.466718	-0.596681	-0.292884	-0.364828	1.19635	1.26499	-0.555847	PWK	129
cis	Timm13	translocase of inner mitochondrial membrane 13	10	80.8995	80.901	30055	ENSMUSG00000020219	10	83.8556	2.95616	79.6005	84.8406	8.29216	6.57462	7.47008	7.89032	8.53653	UNC18330022	0.298504	0.452668	0.137077	-0.0207022	-0.0143957	-0.0683817	-0.0802114	-0.704559	B6	WSB
cis	Pip5k1c	phosphatidylinositol-4-phosphate 5-kinase, type 1 gamma	10	81.293	81.32	18717	ENSMUSG00000034902	10	80.8981	0.394891	77.0961	86.2497	8.73757	6.57113	7.4684	7.89642	8.89277	JAX00020079	-0.325185	-0.515224	-0.17291	0.0690172	-0.0240576	0.102299	0.623552	0.242508	PWK	B6
cis	Zfp433	zinc finger protein 433	10	81.7047	81.722	73610	ENSMUSG00000096795	10	81.6007	0.104052	80.317	83.0479	11.2538	6.56402	7.39784	7.91973	8.5115	UNCHS028872	-0.0652402	0.669967	0.180181	0.0423936	0.0604605	-1.06577	0.00427485	0.173728	B6	CAST
cis	Zfp938	zinc finger protein 938	10	82.2249	82.2413	237411	ENSMUSG00000062931	10	82.3366	0.111743	80.384	83.0479	11.1864	6.57502	7.42642	7.84447	8.78738	UNCHS028875	0.294734	0.0520412	0.428717	0.138677	0.246688	-1.04159	-0.0404633	-0.0788022	129	CAST
cis	Tdg	thymine DNA glycosylase	10	82.6298	82.6508	21665	ENSMUSG00000034674	10	80.4477	2.18215	79.6005	83.0581	9.34474	6.63352	7.44217	7.85642	8.73704	JAX00293779	0.0742164	-0.424707	-0.227025	-0.178985	0.259145	0.899148	-0.169474	-0.232318	CAST	B6
cis	Nfyb	nuclear transcription factor-Y beta	10	82.7487	82.7641	18045	ENSMUSG00000020248	10	81.6007	1.14801	79.8743	83.0882	13.3788	6.57755	7.40165	7.82011	8.47311	UNCHS028872	0.0597772	0.721722	-0.229801	-0.392162	0.283082	0.662211	-1.08732	-0.0175053	B6	PWK
cis	Slc41a2	solute carrier family 41, member 2	10	83.2308	83.3379	338365	ENSMUSG00000034591	10	82.3392	0.891604	79.6005	84.8406	11.5397	6.50649	7.37196	7.64387	8.75561	UNCHS027224	-0.212254	-0.672062	-0.0633159	-0.126658	0.0616786	0.769769	0.568076	-0.325234	CAST	B6
cis	Appl2	adaptor protein, phosphotyrosine interaction, PH domain and leucine zipper containing 2	10	83.6	83.6487	216190	ENSMUSG00000020263	10	84.3699	0.769876	81.5961	85.3765	11.8342	6.48893	7.37712	7.90373	8.67798	UNCHS028907	0.138783	-0.269825	0.111191	0.114263	0.23308	-0.519998	-0.458307	0.650812	WSB	CAST
cis	Polr3b	polymerase (RNA) III (DNA directed) polypeptide B	10	84.6223	84.7272	70428	ENSMUSG00000034453	10	86.2497	1.62741	84.0503	87.9017	12.3118	6.6281	7.45375	7.81401	8.50591	UNCHS028966	-1.08952	-0.0699188	0.177414	-0.410771	0.236693	0.446	0.553841	0.156264	PWK	A/J
cis	Mterf2	mitochondrial transcription termination factor 2	10	85.1194	85.128	74238	ENSMUSG00000049038	10	85.6557	0.536244	84.8031	88.2337	8.52926	6.53652	7.30926	7.71035	8.42289	JAX00294544	0.366594	0.107485	0.202932	-0.0799173	0.0441789	-0.827438	-0.0696855	0.255851	A/J	CAST
cis	Rtcb	RNA 2',3'-cyclic phosphate and 5'-OH ligase	10	85.9386	85.9578	28088	ENSMUSG00000001783	10	85.3448	0.593848	84.8031	89.12	8.08233	6.5236	7.38136	7.72196	8.63144	UNC18351165	-0.351405	-0.169042	-0.229654	-0.221748	-0.272272	0.214973	0.691809	0.337339	PWK	A/J
cis	Igf1os	insulin-like growth factor 1, opposite strand	10	87.8268	87.8634	627270	ENSMUSG00000058934	10	86.1553	1.67146	85.9513	86.3774	10.345	6.48601	7.41216	7.74621	8.82187	UNC18360160	0.415817	0.545222	0.0270607	-0.153995	0.0614007	-0.665532	-0.550897	0.320924	B6	CAST
cis	Dram1	DNA-damage regulated autophagy modulator 1	10	88.3228	88.3644	71712	ENSMUSG00000020057	10	85.6259	2.69686	83.7661	90.5749	8.7877	6.61342	7.57326	7.95984	8.79925	UNC18355681	-0.551662	-0.646599	0.00219584	0.59372	0.122014	-0.0462792	0.354094	0.172515	NOD	B6
cis	Gnptab	N-acetylglucosamine-1-phosphate transferase, alpha and beta subunits	10	88.3791	88.4473	432486	ENSMUSG00000035311	10	88.2707	0.108387	79.6005	91.46	8.90107	6.59004	7.45441	7.78885	8.72897	UNC18383422	-0.284123	-0.419351	0.169736	-0.120421	0.0858502	0.770058	0.0449679	-0.246717	CAST	B6
cis	Lta4h	leukotriene A4 hydrolase	10	93.4534	93.4849	16993	ENSMUSG00000015889	10	93.637	0.183581	93.5776	93.7465	25.8915	6.55225	7.47344	7.83663	8.71591	UNC18457111	-0.184911	0.426107	-0.677891	0.291997	-0.639615	1.31444	0.152231	-0.682358	CAST	WSB
cis	Amdhd1	amidohydrolase domain containing 1	10	93.5233	93.54	71761	ENSMUSG00000015890	10	93.9136	0.390216	93.3031	94.519	8.13576	6.53612	7.37582	7.87871	8.50493	UNC18461684	0.304931	-0.173996	0.287499	0.308151	-0.164879	-0.762863	0.0844019	0.116756	NOD	CAST
cis	Ntn4	netrin 4	10	93.641	93.746	57764	ENSMUSG00000020019	10	93.6624	0.021354	93.637	93.9372	16.5308	6.52462	7.30497	7.80948	8.5049	UNC18457442	-0.4514	0.242878	-0.481365	-0.354442	-0.582025	0.463678	1.2002	-0.0375241	PWK	NZO
cis	Vezt	vezatin, adherens junctions transmembrane protein	10	93.9615	94.0358	215008	ENSMUSG00000036099	10	93.9558	0.005751	93.9213	95.4483	10.9476	6.57417	7.54069	7.966	8.86989	UNCHS029142	-0.524812	1.04473	-0.854506	-0.251137	-0.258494	0.669538	0.178744	-0.0040608	B6	129
cis	Nr2c1	nuclear receptor subfamily 2, group C, member 1	10	94.148	94.1972	22025	ENSMUSG00000005897	10	93.9558	0.192252	93.5831	95.5161	8.68005	6.53728	7.36002	7.67753	8.5695	UNCHS029142	-0.319623	0.292384	-0.318256	-0.489994	0.257909	-0.293056	0.524944	0.345691	PWK	NOD
cis	Ndufa12	NADH:ubiquinone oxidoreductase subunit A12	10	94.199	94.2214	66414	ENSMUSG00000020022	10	94.4364	0.237415	93.9533	94.5016	26.5886	6.58088	7.37045	7.71351	8.52197	UNCHS029152	0.4586	-0.931008	0.747892	0.711202	0.150583	-0.730004	-0.901824	0.49456	129	B6
cis	Cep83os	centrosomal protein 83, opposite strand	10	94.6735	94.6886	67723	ENSMUSG00000097164	10	94.7321	0.058602	94.6925	94.9816	31.69	6.48892	7.3069	7.68922	8.72147	JAX00196361	0.0873415	0.0536931	-1.48582	-0.39146	1.55822	0.830565	-0.614358	-0.0381818	NZO	129
cis	Plxnc1	plexin C1	10	94.7909	94.9448	54712	ENSMUSG00000074785	10	95.6171	0.82619	94.6738	96.9411	9.45732	6.5232	7.45236	7.80143	8.50452	UNC18486976	-0.264424	0.00252868	-0.264526	-0.345527	0.126618	-0.363118	0.549653	0.558795	WSB	CAST
cis	Cradd	CASP2 and RIPK1 domain containing adaptor with death domain	10	95.1747	95.3241	12905	ENSMUSG00000045867	10	94.5016	0.673119	93.9533	94.6655	13.4223	6.54933	7.35333	7.83062	8.6392	UNC18471910	0.213325	0.181395	0.56765	0.442833	-0.239135	-0.743853	-0.643733	0.221517	129	CAST
cis	Mrpl42	mitochondrial ribosomal protein L42	10	95.4808	95.5019	67270	ENSMUSG00000062981	10	95.5454	0.064601	95.1585	95.5658	15.3328	6.48067	7.36225	7.80048	8.75668	JAX00021166	0.546074	0.152774	0.806817	0.247157	0.0168413	-1.37079	-0.176654	-0.222222	129	CAST
cis	4732465J04Rik	RIKEN cDNA 4732465J04 gene	10	95.7731	95.795	414105	ENSMUSG00000101517	10	96.1012	0.328052	95.598	96.9411	23.9373	6.50646	7.36202	7.69436	8.51634	JAX00296689	0.456445	0.31959	0.370188	0.340505	0.284804	-0.837539	-1.17801	0.244014	A/J	PWK
cis	Kitl	kit ligand	10	100.016	100.1	17311	ENSMUSG00000019966	10	99.0008	1.01484	96.8565	106.764	9.49659	6.57532	7.50858	7.92638	8.60262	UNCHS029215	0.0592078	0.389024	0.384072	-0.702996	0.494404	-0.298471	-0.268115	-0.0571264	NZO	NOD
cis	Ccdc59	coiled-coil domain containing 59	10	105.841	105.848	52713	ENSMUSG00000019897	10	106.052	0.210722	101.637	107.231	11.2811	6.53853	7.46606	7.88847	8.70686	UNCHS029288	0.276364	0.266452	0.183898	0.143219	0.502114	-0.064261	-0.808115	-0.499672	NZO	PWK
cis	Acss3	acyl-CoA synthetase short-chain family member 3	10	106.934	107.124	380660	ENSMUSG00000035948	10	106.764	0.169942	105.492	107.231	12.4775	6.53621	7.4513	7.84266	8.95703	UNCHS029295	-0.870394	0.120454	-0.378875	-0.0560621	0.18721	0.482127	0.800464	-0.284924	PWK	A/J
cis	Syt1	synaptotagmin I	10	108.498	109.011	20979	ENSMUSG00000035864	10	109.789	1.2913	108.331	109.889	18.362	6.48535	7.45295	7.86756	8.7425	UNC18696034	-0.398721	-0.219244	-0.351277	-0.129931	-0.290786	1.32004	0.365512	-0.29559	CAST	A/J
cis	Csrp2	cysteine and glycine-rich protein 2	10	110.92	110.94	13008	ENSMUSG00000020186	10	110.844	0.076456	110.436	110.887	22.9223	6.50322	7.43177	7.79039	8.63694	UNC18712723	-0.196619	-0.603453	-0.106025	-0.196158	-0.426768	0.0726239	1.46805	-0.0116464	PWK	B6
cis	Bbs10	Bardet-Biedl syndrome 10 (human)	10	111.299	111.302	71769	ENSMUSG00000035759	10	111.392	0.093699	111.02	111.81	16.9039	6.57119	7.49383	8.01632	8.83898	UNC18719854	-0.196386	-0.260164	-0.299891	-0.425324	-0.170521	1.0127	-0.539445	0.879035	CAST	PWK
cis	Atxn7l3b	ataxin 7-like 3B	10	112.925	112.929	382423	ENSMUSG00000074748	10	111.615	1.31064	110.339	113.941	9.72537	6.48647	7.34452	7.7434	8.71754	UNCHS029378	0.0241506	0.184392	0.0346519	0.375997	0.30508	-0.7768	-0.419728	0.272256	NOD	CAST
cis	Trhde	TRH-degrading enzyme	10	114.399	114.801	237553	ENSMUSG00000050663	10	115.015	0.616039	114.558	115.061	23.1443	6.5159	7.39548	7.77557	8.58284	UNCHS029423	-0.551322	-0.635055	1.03353	-0.32194	-0.72989	0.861837	0.0275897	0.31525	129	NZO
cis	Tmem19	transmembrane protein 19	10	115.341	115.363	67226	ENSMUSG00000069520	10	115.097	0.243367	114.342	115.462	15.3249	6.5753	7.49846	7.80728	8.67825	JAX00299464	0.447346	0.0818576	0.500048	0.240299	0.0287235	-0.663817	-0.155838	-0.478618	129	CAST
cis	Rab3ip	RAB3A interacting protein	10	116.906	116.95	216363	ENSMUSG00000064181	10	117.422	0.51612	116.126	117.963	16.6152	6.48929	7.30923	7.73972	8.57152	UNC18805987	0.265696	-0.279113	-0.0124216	0.22379	-0.153072	0.895032	-0.888541	-0.0513701	CAST	PWK
cis	Cct2	chaperonin containing Tcp1, subunit 2 (beta)	10	117.051	117.064	12461	ENSMUSG00000034024	10	116.808	0.243417	116.349	117.963	9.10306	6.5994	7.43328	7.83478	8.96355	UNC18797676	0.492505	0.49396	0.00302325	0.194043	0.248538	-0.338954	-0.531766	-0.561348	B6	WSB
cis	Yeats4	YEATS domain containing 4	10	117.215	117.225	64050	ENSMUSG00000020171	10	116.464	0.750751	115.798	117.967	20.2865	6.58786	7.48696	7.94566	9.047	UNC18793786	-0.0842592	-0.537043	-0.0424872	-0.167016	-0.268431	-0.045362	1.36551	-0.220911	PWK	B6
cis	Lyz1	lysozyme 1	10	117.288	117.293	17110	ENSMUSG00000069515	10	117.108	0.180227	116.83	117.548	22.2826	6.52361	7.44116	7.81064	8.48596	backupJAX00299792	-0.251361	0.112345	-0.310989	-0.312131	0.0379535	1.35165	-0.481587	-0.145884	CAST	PWK
cis	Cpm	carboxypeptidase M	10	117.629	117.687	70574	ENSMUSG00000020183	10	117.961	0.331817	116.349	117.967	9.65517	6.52919	7.40093	7.82864	8.59392	UNCHS029473	0.360309	-0.260695	0.000799293	0.428791	-0.177785	-0.0202473	-0.760865	0.429693	WSB	PWK
cis	Msrb3	methionine sulfoxide reductase B3	10	120.781	120.899	320183	ENSMUSG00000051236	10	120.898	0.116655	120.19	122.921	8.16766	6.51006	7.39652	7.7786	8.95995	UNC18856683	0.378677	-0.201427	0.2366	0.307413	0.334746	-0.397564	-0.81101	0.152565	A/J	PWK
cis	Rassf3	Ras association (RalGDS/AF-6) domain family member 3	10	121.41	121.476	192678	ENSMUSG00000025795	10	121.731	0.32077	121.331	121.802	17.6302	6.57108	7.44896	7.83655	8.74452	UNCHS029502	-0.439555	0.318038	-0.0300854	-0.503358	-0.417967	0.577929	0.30768	0.187319	CAST	NOD
cis	Tbk1	TANK-binding kinase 1	10	121.546	121.587	56480	ENSMUSG00000020115	10	121.178	0.368035	120.89	121.802	9.46352	6.55591	7.40884	7.70801	8.82052	JAX00300529	0.704434	-0.435825	-0.055667	0.375365	0.513361	-0.215345	-0.482623	-0.403701	A/J	PWK
cis	Slc16a7	solute carrier family 16 (monocarboxylic acid transporters), member 7	10	125.219	125.389	20503	ENSMUSG00000020102	10	126.632	1.4129	125.377	127.085	8.56255	6.50433	7.35534	7.73816	8.70554	UNC18948873	0.618163	-0.109974	-0.0846424	0.161608	-0.28213	-0.628226	-0.0227726	0.347974	A/J	CAST
cis	Atp23	ATP23 metallopeptidase and ATP synthase assembly factor homolog	10	126.868	126.901	68876	ENSMUSG00000025436	10	126.663	0.205123	125.436	127.826	8.97505	6.56975	7.46187	7.75744	8.61205	UNC18949389	0.0715609	-0.203064	0.188339	0.230861	0.607821	-0.632721	-0.141664	-0.121133	NZO	CAST
cis	Mettl1	methyltransferase like 1	10	127.042	127.046	17299	ENSMUSG00000006732	10	127.069	0.027701	126.168	127.148	11.4277	6.54544	7.4694	7.86112	8.57309	JAX00302073	0.0686263	0.225256	0.479387	0.463069	0.610249	-0.255486	-0.660997	-0.930105	NZO	WSB
cis	Tspan31	tetraspanin 31	10	127.067	127.07	67125	ENSMUSG00000006736	10	124.754	2.31291	122.845	127.374	8.11	6.5596	7.43459	7.91653	9.01547	UNC18916796	0.463996	0.124499	0.0507136	-0.0998853	0.158046	-0.702332	0.261404	-0.256441	A/J	CAST
cis	B4galnt1	beta-1,4-N-acetyl-galactosaminyl transferase 1	10	127.165	127.172	14421	ENSMUSG00000006731	10	127.148	0.016962	127.085	127.553	34.4887	6.54685	7.47119	7.85639	8.84338	UNCHS029526	0.0868398	0.610714	0.0371631	-1.66588	0.615349	-0.0848234	0.425993	-0.0253554	NZO	NOD
cis	Slc26a10	solute carrier family 26, member 10	10	127.171	127.181	216441	ENSMUSG00000040441	10	127.637	0.465361	126.899	128.681	7.78557	6.57462	7.37845	7.68336	8.42386	JAX00302235	0.511593	-0.39175	-0.308346	0.557608	-0.399715	0.149603	-0.0765299	-0.0424638	NOD	NZO
cis	Rdh9	retinol dehydrogenase 9	10	127.776	127.793	103142	ENSMUSG00000056148	10	127.613	0.163096	127.513	127.826	19.264	6.57157	7.46858	7.84752	8.50755	UNC18961845	0.615193	0.0704084	-0.0723188	0.8245	-0.124954	-0.548995	-0.359994	-0.40384	NOD	CAST
cis	Spryd4	SPRY domain containing 4	10	128.21	128.212	66701	ENSMUSG00000051346	10	128.351	0.140594	127.826	129.689	10.4598	6.57155	7.41916	7.91711	9.00489	JAX00302385	-0.252043	-0.519155	-0.0408511	-0.702007	0.361746	0.16394	0.870801	0.117569	PWK	NOD
cis	Apon	apolipoprotein N	10	128.254	128.256	28194	ENSMUSG00000051716	10	128.348	0.094096	127.826	128.681	15.9495	6.46891	7.28574	7.61948	8.39104	JAX00302382	0.087682	-0.210752	0.440159	-0.615326	-0.216788	0.750789	-0.403274	0.16751	CAST	NOD
cis	Rnf41	ring finger protein 41	10	128.412	128.441	67588	ENSMUSG00000025373	10	128.454	0.042186	127.835	128.821	8.65035	6.65554	7.53546	7.9642	8.68189	UNCHS029557	-0.611874	0.323238	-0.427144	0.461377	0.264452	0.188612	0.0968883	-0.295549	NOD	A/J
cis	Esyt1	extended synaptotagmin-like protein 1	10	128.51	128.526	23943	ENSMUSG00000025366	10	128.584	0.073305	127.826	130.548	8.10671	6.51884	7.38205	7.81723	8.58414	JAX00023637	-0.194927	0.319032	0.171861	0.307787	0.189431	-0.500229	-0.193712	-0.0992429	B6	CAST
cis	Rps26	ribosomal protein S26	10	128.625	128.627	27370	ENSMUSG00000025362	10	128.471	0.154012	127.8	128.942	17.2399	6.59885	7.52997	7.93554	8.65632	UNCHS029560	-0.233801	-0.38189	-0.243952	-0.111808	-0.0156881	-0.210969	1.59185	-0.393744	PWK	WSB
cis	Dgka	diacylglycerol kinase, alpha	10	128.72	128.745	13139	ENSMUSG00000025357	10	128.584	0.136581	128.434	128.942	21.7295	6.59209	7.42196	7.79643	8.81903	JAX00023637	-0.284316	-0.115267	-0.0776001	-0.325544	0.0819753	0.9769	-0.602267	0.346119	CAST	PWK
cis	Mmp19	matrix metallopeptidase 19	10	128.791	128.801	58223	ENSMUSG00000025355	10	128.835	0.043965	128.434	129.219	11.6555	6.53288	7.29894	7.70523	8.67568	JAX00302448	0.497714	0.0812747	0.152391	0.0837932	0.42685	-0.719048	-0.590981	0.0680061	A/J	CAST
cis	Dnajc14	DnaJ heat shock protein family (Hsp40) member C14	10	128.805	128.819	74330	ENSMUSG00000025354	10	128.939	0.134395	127.826	130.548	9.02864	6.53414	7.45155	7.89419	8.94827	UNCHS029569	-0.298907	0.0128569	-0.149144	0.0599488	-0.320259	0.711458	0.268985	-0.284939	CAST	NZO
cis	Itga7	integrin alpha 7	10	128.934	128.958	16404	ENSMUSG00000025348	10	128.681	0.253166	128.434	128.942	19.7807	6.49595	7.33847	7.72246	8.58566	UNCHS029563	0.196022	0.206405	0.145746	0.0817968	0.281638	-1.14287	-0.358475	0.589733	WSB	CAST
cis	Mettl7b	methyltransferase like 7B	10	128.958	128.961	71664	ENSMUSG00000025347	10	129.159	0.200569	128.584	130.548	12.3818	6.60292	7.42907	7.77916	8.87255	UNC18976680	0.739943	-0.0799952	0.441638	-0.656821	0.0898618	-0.527701	-0.350721	0.343795	A/J	NOD
cis	9030616G12Rik	RIKEN cDNA 9030616G12 gene	10	128.971	128.978	77699	ENSMUSG00000097691	10	129.159	0.187649	128.939	129.48	18.2089	6.59609	7.51513	7.87902	8.76598	UNC18976680	0.442324	0.0658998	0.239011	0.685561	-0.354946	-0.850101	-0.535966	0.308218	NOD	CAST
trans	Poglut2	protein O-glucosyltransferase 2	1	44.1065	44.1188	72050	ENSMUSG00000026047	10	75.8501	31.7436	75.5093	76.7303	7.864	6.49709	7.34484	7.75654	8.71431	UNCHS028738	-0.625154	-0.517451	0.129535	-0.0669262	0.405529	0.074094	0.43628	0.164093	PWK	A/J
trans	Sh3bp4	SH3-domain binding protein 4	1	89.0704	89.1551	98402	ENSMUSG00000036206	10	76.264	12.8065	75.8051	78.3761	8.41604	6.57651	7.53845	7.92744	8.77108	UNCHS028752	-0.525769	-0.731914	-0.173718	0.200917	0.441046	0.397599	0.39323	-0.00139042	NZO	B6
trans	St8sia4	ST8 alpha-N-acetyl-neuraminide alpha-2,8-sialyltransferase 4	1	95.5877	95.6676	20452	ENSMUSG00000040710	10	75.8051	19.7826	73.1794	85.9627	7.9555	6.61859	7.52633	7.91102	8.80094	UNCHS028733	-0.573953	-0.410054	-0.188974	0.331991	0.298643	0.0802958	0.29428	0.167771	NOD	A/J
trans	Tnfrsf11a	tumor necrosis factor receptor superfamily, member 11a, NFKB activator	1	105.781	105.848	21934	ENSMUSG00000026321	10	73.9035	31.8772	70.9012	82.8158	8.13668	6.65258	7.58604	8.05232	8.83729	UNCHS028696	-0.459176	-0.269261	-0.473341	0.136297	0.515059	0.18921	0.204553	0.15666	NZO	129
trans	Ptpn7	protein tyrosine phosphatase, non-receptor type 7	1	135.133	135.145	320139	ENSMUSG00000031506	10	85.6259	49.5068	81.5961	86.246	8.16062	6.56361	7.50688	7.9303	8.97603	UNC18355681	-0.682727	-0.525608	0.178442	0.483251	0.207632	-0.20827	0.380573	0.166708	NOD	A/J
trans	Kif21b	kinesin family member 21B	1	136.131	136.178	16565	ENSMUSG00000041642	10	9.59941	126.532	8.98091	96.1012	8.32408	6.57407	7.46484	7.90779	8.83818	UNCHS027485	-0.274016	-0.353531	-0.403461	0.00854605	0.293022	0.0878721	0.940592	-0.299025	PWK	129
trans	Fam129a	niban apoptosis regulator 1	1	151.571	151.721	63913	ENSMUSG00000026483	10	81.6007	69.9707	80.384	85.6395	8.31341	6.56686	7.40607	7.75054	8.38375	UNCHS028872	-0.303623	-0.662314	-0.0990063	0.2774	0.474769	-0.0645774	0.13898	0.238372	NZO	B6
trans	Acbd6	acyl-Coenzyme A binding domain containing 6	1	155.558	155.687	72482	ENSMUSG00000033701	10	25.8525	129.706	25.6354	26.2857	7.97567	6.51359	7.45507	7.90269	8.62909	UNC17617682	0.04843	0.606305	-0.346694	-0.531422	-0.0843189	-0.0984459	0.459629	-0.0534837	B6	NOD
trans	Lamc3	laminin gamma 3	2	31.8873	31.9465	23928	ENSMUSG00000026840	10	75.8501	43.9628	73.6979	76.2799	8.60826	6.09172	6.98252	7.29976	7.91623	UNCHS028738	-0.607369	-0.333725	-0.365435	0.213884	0.501911	0.24455	0.172604	0.173579	NZO	A/J
trans	Galnt3	polypeptide N-acetylgalactosaminyltransferase 3	2	66.0828	66.125	14425	ENSMUSG00000026994	10	12.6324	53.4503	12.221	13.0089	7.86776	6.55675	7.45173	7.8061	8.66613	UNC17437758	-0.0500748	-0.230234	-0.544681	0.398464	0.483239	-0.140864	0.351465	-0.267314	NZO	129
trans	Prr5l	proline rich 5 like	2	101.714	101.883	72446	ENSMUSG00000032841	10	10.8226	90.8917	9.25553	12.6795	8.12942	6.61875	7.56418	7.92304	8.89918	UNC17414802	-0.332841	-0.198905	-0.54073	0.0419398	0.663292	-0.0300144	0.570372	-0.173112	NZO	129
trans	Ehf	ets homologous factor	2	103.263	103.303	13661	ENSMUSG00000012350	10	75.645	27.6185	71.5461	75.8773	8.12785	6.60179	7.37539	7.7635	8.75263	backupUNC100088273	-0.624929	-0.445216	-0.251884	0.31	0.402706	0.203659	0.178208	0.227456	NZO	A/J
trans	Lzts3	leucine zipper, putative tumor suppressor family member 3	2	130.633	130.643	241638	ENSMUSG00000037703	10	89.9348	40.698	89.5109	91.2669	8.37245	6.47543	7.30182	7.69671	8.4824	UNC18405405	0.0317484	0.788401	-0.286613	0.176531	-0.156745	0.0970134	-0.715685	0.06535	B6	PWK
trans	Hck	hemopoietic cell kinase	2	153.108	153.151	15162	ENSMUSG00000003283	10	90.3898	62.7186	85.5922	90.9064	8.73862	6.57349	7.46117	7.85624	8.70452	UNCHS029052	-0.360474	-0.556136	0.103698	0.261468	0.105253	-0.136993	0.515216	0.0679683	PWK	B6
trans	Rab33b	RAB33B, member RAS oncogene family	3	51.484	51.4962	19338	ENSMUSG00000027739	10	91.0787	39.5947	90.3732	91.1081	10.8638	6.50865	7.38597	7.73103	8.48053	UNC18423202	-0.0208567	-0.68183	0.369242	-0.67117	-0.254083	0.0765209	0.662289	0.519888	PWK	B6
trans	Setd7	SET domain containing (lysine methyltransferase) 7	3	51.5153	51.5608	73251	ENSMUSG00000037111	10	84.4626	32.9473	75.4243	85.2028	8.66745	6.57112	7.46739	7.87789	8.84923	UNC18339763	-0.728214	-0.455545	-0.0978111	0.272961	0.457623	0.145232	-0.060727	0.466482	WSB	A/J
trans	Rsbn1	rosbin, round spermatid basic protein 1	3	103.914	103.967	229675	ENSMUSG00000044098	10	95.1177	8.79639	94.5295	95.6027	7.96776	6.51081	7.33275	7.73826	8.56154	UNC18480077	-0.287513	0.267372	-0.453273	-0.353048	0.351767	-0.00460604	-0.202813	0.682113	WSB	129
trans	Ddit4l	DNA-damage-inducible transcript 4-like	3	137.624	137.628	73284	ENSMUSG00000046818	10	75.8501	61.7735	75.5093	76.7303	8.02825	6.48937	7.42304	7.74293	8.77691	UNCHS028738	-0.580482	-0.534043	-0.115049	0.127921	0.456859	0.168926	0.224211	0.251657	NZO	A/J
trans	Lmo4	LIM domain only 4	3	144.189	144.205	16911	ENSMUSG00000028266	10	75.645	68.5436	71.0328	75.8501	8.46325	6.56629	7.40915	7.86223	8.84082	backupUNC100088273	-0.769433	-0.297231	0.0252436	0.14715	0.350887	0.369221	-0.0467635	0.220926	CAST	A/J
trans	Cyp4a14	cytochrome P450, family 4, subfamily a, polypeptide 14	4	115.486	115.496	13119	ENSMUSG00000028715	10	126.938	11.4522	126.168	127.351	7.9519	6.56022	7.39538	7.77016	8.86291	JAX00023513	0.807872	-0.381904	-0.364437	0.108997	-0.419502	0.0713605	-0.196309	0.373923	A/J	NZO
trans	Srsf4	serine and arginine-rich splicing factor 4	4	131.874	131.902	57317	ENSMUSG00000028911	10	80.384	51.4896	79.3541	82.8158	7.82989	6.49298	7.33609	7.73742	8.61292	UNC18300053	0.0276864	0.760112	0.352423	-0.368154	-0.544761	0.0499341	-0.434543	0.157302	B6	NZO
trans	Cnr2	cannabinoid receptor 2 (macrophage)	4	135.895	135.92	12802	ENSMUSG00000062585	10	9.04665	126.849	8.8605	9.21284	8.61656	6.5503	7.45544	7.88154	8.76778	UNCHS027477	0.318623	-0.700431	0.152429	-0.231962	0.0863959	0.02729	0.839336	-0.49168	PWK	B6
trans	Pex14	peroxisomal biogenesis factor 14	4	148.961	149.1	56273	ENSMUSG00000028975	10	90.0381	58.9224	89.5109	91.46	9.1353	6.54623	7.51771	7.84411	8.61639	UNC18407043	0.00270034	0.838965	-0.319088	0.407166	-0.148857	-0.166531	-0.667371	0.0530148	B6	PWK
trans	Fgl2	fibrinogen-like protein 2	5	21.3727	21.3784	14190	ENSMUSG00000039899	10	13.1336	8.23905	12.6324	17.7017	8.27865	6.62715	7.62647	7.8943	8.65104	JAX00283108	-0.0155788	0.0201916	-0.69074	0.0797179	0.412466	-0.0878792	0.611436	-0.329613	PWK	129
trans	Gbp8	guanylate-binding protein 8	5	105.013	105.054	76074	ENSMUSG00000034438	10	13.4896	91.5229	12.6324	90.9064	8.09146	6.61609	7.52064	7.94034	8.81864	JAX00015080	0.00822714	0.1274	-0.550816	-0.0499247	0.41484	-0.0792367	0.547402	-0.41789	PWK	129
trans	Idua	iduronidase, alpha-L	5	108.66	108.685	15932	ENSMUSG00000033540	10	81.3649	27.2955	75.4243	82.8158	8.4477	6.54137	7.44633	7.85813	8.78141	JAX00293875	-0.445496	-0.642286	-0.167105	0.150817	0.559108	0.13592	-0.023936	0.432978	NZO	B6
trans	Slc26a1	solute carrier family 26 (sulfate transporter), member 1	5	108.67	108.676	231583	ENSMUSG00000046959	10	89.9348	18.7351	89.5926	91.2669	7.84927	6.55956	7.35218	7.78514	8.56024	UNC18405405	0.00315915	0.789279	-0.276132	-0.0445229	0.284249	0.171941	-0.813245	-0.114727	B6	PWK
trans	Tbl2	transducin (beta)-like 2	5	135.149	135.164	27368	ENSMUSG00000005374	10	87.6741	47.4753	86.1097	89.5489	9.06107	6.52741	7.41377	7.74118	8.45238	JAX00294987	0.583768	0.179119	0.132584	-0.439678	-0.106234	0.359881	-0.151026	-0.558414	A/J	WSB
trans	Sgce	sarcoglycan, epsilon	6	4.67435	4.7472	20392	ENSMUSG00000004631	10	75.5093	70.835	70.609	82.8158	8.27569	6.54785	7.40853	7.79208	8.88194	UNC18248787	-0.58519	-0.408362	-0.322933	0.100032	0.503029	0.33355	0.134685	0.24519	NZO	A/J
trans	Rps15-ps2	ribosomal protein S15, pseudogene 2	6	58.0175	58.0178	633683	ENSMUSG00000071419	10	79.8783	21.8608	79.8743	80.4477	35.1837	6.79837	7.86301	8.36506	9.40412	UNCHS028840	-0.212424	-0.244645	-0.201251	-0.169556	-0.0522906	1.4975	-0.166053	-0.45128	CAST	WSB
trans	Ptges3-ps	prostaglandin E synthase 3, pseudogene	6	85.844	85.8445	100043508	ENSMUSG00000040078	10	127.826	41.9821	127.8	128.584	13.2443	6.61032	7.39683	7.84446	8.57298	UNC18963643	0.388646	-0.0403517	0.279749	0.52984	-0.193004	0.677928	-1.25491	-0.387902	CAST	PWK
trans	Wnk1	WNK lysine deficient protein kinase 1	6	119.924	120.039	232341	ENSMUSG00000045962	10	81.0342	38.8897	80.0117	84.1528	8.68782	6.54902	7.51209	7.90115	8.5898	UNCHS028866	-0.539405	-0.687631	-0.0703916	0.294405	0.445988	0.0564337	0.1426	0.358	NZO	B6
trans	Ptpro	protein tyrosine phosphatase, receptor type, O	6	137.252	137.463	19277	ENSMUSG00000030223	10	84.8447	52.4076	75.8328	86.1921	9.29235	6.57787	7.45663	7.92576	8.72409	UNCHS028921	-0.631349	-0.793102	0.256608	0.710753	0.154852	0.0508146	0.140619	0.110805	NOD	B6
trans	Zfp235	zinc finger protein 235	7	24.1342	24.1432	56525	ENSMUSG00000047603	10	91.1496	67.0154	90.3732	91.4942	8.473	6.53057	7.43238	7.87855	8.71255	UNC18424267	0.717511	0.0788785	-0.509637	0.245569	-0.0344003	0.342175	-0.572544	-0.267552	A/J	PWK
trans	Nfkbid	nuclear factor of kappa light polypeptide gene enhancer in B cells inhibitor, delta	7	30.4217	30.4287	243910	ENSMUSG00000036931	10	86.1937	55.7719	84.8031	86.7238	8.30749	6.49398	7.38042	7.61791	8.54662	UNC18360670	-0.70954	-0.571685	0.562741	0.543365	0.00524418	-0.101694	0.204148	0.0674207	129	A/J
trans	Rps12l1	ribosomal protein S12-like 1	7	56.014	56.0144	672959	ENSMUSG00000078087	10	23.4392	32.5748	23.1126	24.629	39.6909	6.53994	7.38178	7.72886	8.5412	JAX00285085	0.440892	0.396971	0.365731	0.282091	0.239659	-1.48306	-0.844526	0.602239	WSB	CAST
trans	Tm6sf1	transmembrane 6 superfamily member 1	7	81.8587	81.8841	107769	ENSMUSG00000038623	10	85.6259	3.76723	12.5613	86.1148	8.36955	6.61839	7.55512	7.97205	8.75745	UNC18355681	-0.452068	-0.698534	-0.00345191	0.509298	0.249615	-0.194302	0.269821	0.319622	NOD	B6
trans	Il16	interleukin 16	7	83.6428	83.7457	16170	ENSMUSG00000001741	10	10.8226	72.8202	9.25553	12.6795	7.96245	6.58711	7.49754	7.8465	8.65296	UNC17414802	-0.138339	-0.405637	-0.629055	0.128334	0.565522	0.0608443	0.607322	-0.18899	PWK	129
trans	E230029C05Rik	RIKEN cDNA E230029C05 gene	7	90.0292	90.0491	319711	ENSMUSG00000097585	10	85.6259	4.40322	83.7231	90.0677	9.46844	6.56234	7.42359	7.81336	8.78142	UNC18355681	-0.395172	-0.90057	0.173952	0.358715	0.259775	0.132663	-0.00937819	0.380016	WSB	B6
trans	Arrb1	arrestin, beta 1	7	99.5355	99.6068	109689	ENSMUSG00000018909	10	91.4492	8.08625	70.9012	91.46	8.01401	6.52555	7.38357	7.85737	8.64024	UNCHS029084	-0.322607	-0.846501	0.212394	-0.214504	0.129451	0.195799	0.68511	0.160857	PWK	B6
trans	Art2a	ADP-ribosyltransferase 2a	7	101.552	101.561	11871	ENSMUSG00000092517	10	27.4326	74.1198	26.8839	27.5696	9.54227	6.59022	7.44837	7.86349	8.69052	JAX00285989	-0.587784	-0.567203	1.0233	0.266659	0.37959	-0.195348	-0.277848	-0.0413626	129	A/J
trans	Dennd5a	DENN/MADD domain containing 5A	7	109.894	109.96	19347	ENSMUSG00000035901	10	73.7852	36.1086	70.7567	75.8501	8.2159	6.58198	7.45476	7.81726	8.84481	UNC18230045	-0.496288	-0.434602	-0.463173	0.0909478	0.484134	0.373478	0.170127	0.275377	NZO	A/J
trans	Spon1	spondin 1, (f-spondin) extracellular matrix protein	7	113.766	114.043	233744	ENSMUSG00000038156	10	75.8501	37.9159	75.5093	85.9627	8.64419	6.57305	7.39532	7.83593	8.69558	UNCHS028738	-0.611008	-0.536332	-0.157206	0.161473	0.386888	0.369787	0.199406	0.186992	NZO	A/J
trans	Pet100	PET100 homolog	8	3.62155	3.62424	100503890	ENSMUSG00000087687	10	106.078	102.456	99.6136	108.412	8.10168	6.59788	7.51987	7.9028	8.88325	UNC18640201	0.541942	0.12058	0.00972241	0.372042	-0.154663	0.0490912	-0.376445	-0.562269	A/J	WSB
trans	Abhd8	abhydrolase domain containing 8	8	71.4567	71.4637	64296	ENSMUSG00000007950	10	128.95	57.4932	127.644	130.548	7.90206	6.60409	7.43759	7.81386	8.46897	UNCHS029571	-0.321434	-0.379555	0.0172377	0.27743	0.722757	0.424267	-0.356408	-0.384295	NZO	WSB
trans	Tmem184c	transmembrane protein 184C	8	77.596	77.6107	234463	ENSMUSG00000031617	10	105.492	27.8957	99.6136	107.231	8.12624	6.48391	7.37319	7.77307	8.44543	UNCHS029282	-0.290603	-0.203659	0.060154	-0.552498	-0.0193525	0.0400214	0.447774	0.518163	WSB	NOD
trans	Cklf	chemokine-like factor	8	104.251	104.265	75458	ENSMUSG00000054400	10	30.4106	73.8403	26.8839	30.6847	8.27737	6.58106	7.55912	7.99314	9.07519	JAX00016343	-0.0394349	-1.07247	1.54283	-0.345333	0.0476358	-0.0388892	0.019268	-0.113609	129	B6
trans	Zfp90	zinc finger protein 90	8	106.415	106.427	22751	ENSMUSG00000031907	10	90.4616	15.9537	89.9348	91.46	8.70059	6.64882	7.55474	7.94234	8.9852	UNCHS029053	-0.272467	-0.732508	0.270849	-0.0664531	0.137763	-0.0477784	0.529242	0.181353	PWK	B6
trans	Mlycd	malonyl-CoA decarboxylase	8	119.395	119.411	56690	ENSMUSG00000074064	10	89.8861	29.5087	89.5109	91.1496	8.45205	6.62135	7.40603	7.82735	8.64096	UNCHS029046	-0.0323842	0.718425	-0.211359	0.386011	-0.360381	0.188314	-0.856947	0.16832	B6	PWK
trans	6430548M08Rik	RIKEN cDNA 6430548M08 gene	8	120.114	120.165	234797	ENSMUSG00000031824	10	90.5329	29.5813	89.9348	91.1098	9.85841	6.3458	7.19715	7.54116	8.06768	UNC18415005	-0.274467	-0.827209	0.480038	-0.17403	0.219131	-0.251349	0.7033	0.124587	PWK	B6
trans	Casp4	caspase 4, apoptosis-related cysteine peptidase	9	5.30883	5.33678	12363	ENSMUSG00000033538	10	83.9985	78.6897	80.8838	91.1081	8.37711	6.53126	7.43833	7.86441	8.77192	JAX00294196	-0.528885	-0.557382	-0.136638	0.113946	0.296111	0.119361	0.127722	0.565767	WSB	B6
trans	Casp12	caspase 12	9	5.34544	5.37303	12364	ENSMUSG00000025887	10	83.9985	78.6531	80.8838	85.1878	8.70313	6.52328	7.39481	7.84918	8.74669	JAX00294196	-0.438771	-0.570315	-0.0937055	-0.035712	0.202491	0.0822985	0.113119	0.740594	WSB	B6
trans	Smad6	SMAD family member 6	9	63.9531	64.0221	17130	ENSMUSG00000036867	10	113.598	49.6444	112.4	119.726	8.11491	6.60376	7.52516	7.92262	8.61267	UNC18749558	0.160977	0.299767	0.245346	-0.350368	-0.582016	0.206451	-0.182877	0.202719	B6	NZO
trans	Amd2	S-adenosylmethionine decarboxylase 2	10	35.7087	35.7119	100041585	ENSMUSG00000063953	10	39.9511	4.24237	39.8947	41.1029	37.592	6.53012	7.37647	7.80509	8.55434	UNC17802937	-0.579954	-0.480279	-0.743188	-0.880769	-0.115685	1.0184	1.2842	0.497277	PWK	NOD
trans	Gm49339	predicted gene, 49339	10	51.4806	51.4966	NA	ENSMUSG00000062593	10	90.3898	38.9092	84.8406	91.222	8.02329	6.57377	7.44573	7.82942	8.55453	UNCHS029052	-0.317825	-0.617154	0.195205	0.127465	0.352954	-0.112563	0.419132	-0.047213	PWK	B6
trans	Slc16a9	solute carrier family 16 (monocarboxylic acid transporters), member 9	10	70.2453	70.286	66859	ENSMUSG00000037762	10	14.4381	55.8072	13.8821	17.7017	8.1247	6.48429	7.39624	7.75124	8.52249	UNCHS027550	0.167033	-0.0267954	-0.744128	0.170651	0.451784	-0.158909	0.395869	-0.255504	NZO	129
trans	Ube2d1	ubiquitin-conjugating enzyme E2D 1	10	71.255	71.2853	216080	ENSMUSG00000019927	10	66.6142	4.64079	65.7184	67.5137	8.01923	6.53925	7.43412	7.85027	9.11005	UNCHS028532	-0.464667	-0.0658101	0.452478	-0.395336	0.438103	-0.454264	0.229798	0.2597	129	A/J
trans	Gstt2	glutathione S-transferase, theta 2	10	75.8318	75.8374	14872	ENSMUSG00000033318	10	123.235	47.4028	75.4243	124.104	7.9806	6.50637	7.38529	7.75783	8.4565	UNC18894943	0.449992	-0.0381532	-0.485258	-0.188963	0.598053	-0.110238	0.214075	-0.439508	NZO	129
trans	Nuak1	NUAK family, SNF1-like kinase, 1	10	84.3709	84.4406	77976	ENSMUSG00000020032	10	76.264	8.10695	75.7486	84.0503	9.1802	6.51936	7.30773	7.73382	8.48626	UNCHS028752	-0.702905	-0.390645	-0.297018	0.183258	0.294431	0.430038	0.528379	-0.0455383	PWK	A/J
trans	Prdm4	PR domain containing 4	10	85.892	85.9171	72843	ENSMUSG00000035529	10	90.0047	4.1127	85.5922	90.8724	12.1604	6.52615	7.42249	7.80703	8.5389	JAX00295583	-0.150644	-1.05454	-0.138218	-0.189344	-0.0905601	0.0955209	0.755681	0.772107	WSB	B6
trans	Spic	Spi-C transcription factor (Spi-1/PU.1 related)	10	88.6753	88.683	20728	ENSMUSG00000004359	10	27.5641	61.1112	26.8839	27.6151	8.59685	6.53516	7.39043	7.84797	8.82831	UNC17643226	-0.59263	-0.490572	1.24504	0.275906	0.0466851	-0.0162717	-0.430663	-0.0374906	129	A/J
trans	Atp2b1	ATPase, Ca++ transporting, plasma membrane 1	10	98.9146	99.0261	67972	ENSMUSG00000019943	10	71.0328	27.8819	69.653	91.1081	8.15959	6.51529	7.30889	7.65158	8.26472	UNCHS028636	-0.391807	-0.389114	-0.455579	0.32118	0.13843	0.32948	0.184641	0.262768	CAST	129
trans	Rxylt1	ribitol xylosyltransferase 1	10	122.081	122.097	216395	ENSMUSG00000034620	10	127.075	4.99418	125.537	127.613	8.60561	6.51175	7.45278	7.95527	8.88869	JAX00302076	0.248209	-0.368554	-0.660435	0.409067	-0.401446	0.0153094	0.515018	0.242832	PWK	129
trans	Slc39a5	solute carrier family 39 (metal ion transporter), member 5	10	128.396	128.401	72002	ENSMUSG00000039878	10	43.7947	84.6012	42.3645	46.1434	8.021	6.48257	7.34539	7.73506	8.73621	UNC17852603	0.488665	-0.375836	-0.659895	-0.74451	1.108	0.129678	0.00786632	0.046035	NZO	NOD
trans	Pisd-ps1	phosphatidylserine decarboxylase, pseudogene 1	11	3.1259	3.131	236604	ENSMUSG00000082286	10	21.4819	18.356	8.88493	21.5358	10.659	6.59132	7.50586	7.89392	9.00695	UNCHS027662	0.159963	-0.0249292	-0.562076	0.389211	-0.00712218	0.504528	-0.506183	0.0466077	CAST	129
trans	Lcp2	lymphocyte cytosolic protein 2	11	34.0469	34.0923	16822	ENSMUSG00000002699	10	85.6259	51.579	27.061	90.5749	8.17767	6.5831	7.49537	7.93568	8.96128	UNC18355681	-0.466926	-0.673203	-0.000490843	0.476291	0.15444	-0.0394777	0.345132	0.204235	NOD	B6
trans	Mfap3	microfibrillar-associated protein 3	11	57.5187	57.5338	216760	ENSMUSG00000020522	10	78.3647	20.8461	75.5093	82.8158	8.03295	6.52716	7.52359	7.9118	8.93329	UNCHS028821	-0.29014	-0.692843	-0.321031	0.000131299	0.601495	0.0137855	0.420579	0.268024	NZO	B6
trans	Pemt	phosphatidylethanolamine N-methyltransferase	11	59.9706	60.0465	18618	ENSMUSG00000000301	10	81.6007	21.6301	75.9148	91.1081	7.73106	6.54238	7.42488	7.71443	8.67362	UNCHS028872	0.378388	0.773232	0.0817281	-0.179563	-0.501697	-0.116358	-0.146139	-0.289591	B6	NZO
trans	Tmem256	transmembrane protein 256	11	69.8385	69.8396	69186	ENSMUSG00000070394	10	73.6374	3.79892	71.0328	73.9334	7.89311	6.55985	7.42579	7.73934	8.61613	ICR4284	0.25875	0.399737	0.755565	-0.0567246	-0.349098	-0.279015	-0.485561	-0.243653	129	PWK
trans	4933427D14Rik	RIKEN cDNA 4933427D14 gene	11	72.1539	72.2075	74477	ENSMUSG00000020807	10	30.6261	41.5279	29.7495	35.6076	8.63544	6.5915	7.51728	7.93668	8.99217	UNC17680978	-0.0672723	-1.13804	0.224338	-0.196341	0.581367	-0.0502688	0.454282	0.191936	NZO	B6
trans	Rpl23a	ribosomal protein L23A	11	78.1809	78.1836	268449	ENSMUSG00000058546	10	13.3923	64.7887	12.6324	18.2002	11.2496	6.65238	7.58721	7.99231	8.83117	UNCHS027534	0.0730235	0.183698	0.0874833	0.33304	0.505018	0.322899	-1.22521	-0.279953	NZO	PWK
trans	Evi2b	ecotropic viral integration site 2b	11	79.5151	79.5238	216984	ENSMUSG00000093938	10	85.6259	6.11089	75.4243	86.2443	7.90172	6.58435	7.41183	7.85512	8.68695	UNC18355681	-0.449399	-0.66287	0.0426769	0.482004	0.224441	-0.0636695	0.280472	0.146345	NOD	B6
trans	Arhgap27	Rho GTPase activating protein 27	11	103.331	103.364	544817	ENSMUSG00000034255	10	84.8447	18.4868	83.7231	85.9627	8.25056	6.71536	7.64673	8.02059	8.79339	UNCHS028921	-0.564744	-0.662498	0.182623	0.362857	0.0214458	-0.0459595	0.279611	0.426665	WSB	B6
trans	Abca9	ATP-binding cassette, sub-family A (ABC1), member 9	11	110.101	110.168	217262	ENSMUSG00000041797	10	75.5093	34.5914	70.9335	94.5564	8.19021	6.59615	7.39511	7.77584	8.46937	UNC18248787	-0.535182	-0.409835	-0.267256	0.316186	0.400284	0.144319	0.107098	0.244385	NZO	A/J
trans	Baiap2	brain-specific angiogenesis inhibitor 1-associated protein 2	11	119.943	120.007	108100	ENSMUSG00000025372	10	5.02453	114.918	4.06434	5.63502	8.63499	6.53458	7.43711	7.73856	8.78929	UNCHS027419	-0.387244	-0.0620748	-0.418574	0.0130921	0.151151	0.408525	0.613108	-0.317983	PWK	129
trans	Eif2b2	eukaryotic translation initiation factor 2B, subunit 2 beta	12	85.2195	85.2266	217715	ENSMUSG00000004788	10	126.632	41.4127	126.168	127.085	9.68578	6.52883	7.40287	7.79244	8.76314	UNC18948873	-0.681245	0.337939	-0.224721	-0.200285	0.786072	0.482822	-0.0992916	-0.401291	NZO	A/J
trans	Pld4	phospholipase D family, member 4	12	112.761	112.769	104759	ENSMUSG00000052160	10	86.1148	26.6459	81.5961	91.2669	7.9641	6.52633	7.52223	7.86279	9.09591	UNCHS028962	-0.506445	-0.583177	-0.00932561	0.475067	0.133827	0.112566	0.198739	0.178748	NOD	B6
trans	Exoc2	exocyst complex component 2	13	30.8139	30.9741	66482	ENSMUSG00000021357	10	73.7852	42.9713	70.9292	75.645	8.30519	6.5332	7.3533	7.76187	8.69768	UNC18230045	-0.417406	-0.146703	-0.779176	0.1383	0.333803	0.249537	0.243923	0.377723	WSB	129
trans	Gdf10	growth differentiation factor 10	14	33.9236	33.9365	14560	ENSMUSG00000021943	10	75.8051	41.8815	70.9012	75.8773	8.74345	6.54443	7.4877	7.84193	8.89243	UNCHS028733	-0.66873	-0.490546	0.0665592	0.131575	0.289225	0.0713482	0.286644	0.313925	WSB	A/J
trans	Rnase6	ribonuclease, RNase A family, 6	14	51.1239	51.1322	78416	ENSMUSG00000021880	10	12.8795	38.2444	12.5613	13.9033	8.83197	6.56393	7.50872	7.82933	8.66587	UNC17442370	0.153054	-0.230845	-0.739678	0.237578	0.478558	-0.111358	0.439445	-0.226754	NZO	129
trans	Sap18	Sin3-associated polypeptide 18	14	57.7982	57.805	20220	ENSMUSG00000021963	10	94.6158	36.8176	93.9533	96.4036	8.20051	6.57142	7.5897	7.96898	8.81551	UNC18473361	0.422382	0.00206912	0.449444	0.17177	-0.497998	0.050883	-0.607336	0.00878504	129	PWK
trans	Wdfy2	WD repeat and FYVE domain containing 2	14	62.8377	62.9615	268752	ENSMUSG00000014547	10	94.9783	32.1407	94.5295	96.4036	8.26368	6.59746	7.47177	7.82148	8.85142	UNCHS029165	-0.0836767	-0.0476771	-0.719141	-0.411839	0.805363	-0.0870324	0.256391	0.287614	NZO	129
trans	Dok2	docking protein 2	14	70.766	70.7785	13449	ENSMUSG00000022102	10	86.1703	15.4042	85.5922	87.6904	8.89587	6.61119	7.53939	7.96113	9.07786	JAX00294651	-0.55714	-0.507156	0.262506	0.542892	0.146039	-0.256962	0.226694	0.143127	NOD	A/J
trans	Cmbl	carboxymethylenebutenolidase-like (Pseudomonas)	15	31.5654	31.5901	69574	ENSMUSG00000022235	10	75.8286	44.2632	71.5461	76.2745	8.43852	6.53365	7.28784	7.66449	8.47876	UNCHS028735	0.839783	0.202047	0.290343	-0.0587641	-0.48145	-0.197068	-0.52871	-0.0661803	A/J	PWK
trans	Tmem71	transmembrane protein 71	15	66.5262	66.5611	213068	ENSMUSG00000036944	10	73.9035	7.37729	70.922	79.708	8.57312	6.59234	7.50881	7.88143	8.95384	UNCHS028696	-0.322428	-0.494793	-0.690827	0.028561	0.630802	0.150151	0.353033	0.345501	NZO	129
trans	Tst	thiosulfate sulfurtransferase, mitochondrial	15	78.3996	78.4059	22117	ENSMUSG00000044986	10	73.9035	4.49605	71.5461	91.2197	9.05772	6.57595	7.40536	7.74388	8.77476	UNCHS028696	0.508118	0.284427	0.707151	-0.145157	-0.115699	-0.116209	-0.783806	-0.338825	129	PWK
trans	Serpind1	serine (or cysteine) peptidase inhibitor, clade D, member 1	16	17.3314	17.3436	15160	ENSMUSG00000022766	10	90.4616	73.1302	89.8861	91.2669	7.9238	6.51192	7.40177	7.7553	8.67064	UNCHS029053	0.0181774	0.769517	-0.21638	0.229914	-0.145968	0.165303	-0.646255	-0.174307	B6	PWK
trans	Fbxo45	F-box protein 45	16	32.2301	32.247	268882	ENSMUSG00000035764	10	24.6602	7.56993	22.7852	25.957	7.90089	6.61513	7.44247	7.88557	8.94883	UNC17598408	-0.475145	-0.743229	-0.0143049	0.135413	0.168642	0.308629	0.348049	0.271945	PWK	B6
trans	Samsn1	SAM domain, SH3 domain and nuclear localization signals, 1	16	75.8588	75.9093	67742	ENSMUSG00000022876	10	85.6259	9.76715	84.8031	90.5749	9.20787	6.64105	7.5349	7.9511	8.87828	UNC18355681	-0.604747	-0.665422	0.0649081	0.669942	0.0933883	-0.150539	0.467392	0.125078	NOD	B6
trans	Slc22a1	solute carrier family 22 (organic cation transporter), member 1	17	12.6489	12.6758	20517	ENSMUSG00000023829	10	75.8501	63.2013	70.9048	76.2799	9.1108	6.50876	7.35856	7.7491	8.52089	UNCHS028738	0.630866	0.354203	0.598184	-0.204162	-0.290596	-0.377907	-0.501099	-0.20949	A/J	PWK
trans	Nfkbie	nuclear factor of kappa light polypeptide gene enhancer in B cells inhibitor, epsilon	17	45.5557	45.5632	18037	ENSMUSG00000023947	10	85.6259	40.0702	75.7486	86.2443	8.37338	6.53704	7.42399	7.81702	9.07334	UNC18355681	-0.575296	-0.669937	0.0496582	0.541807	0.252111	-0.0309941	0.203419	0.229232	NOD	B6
trans	Rab12	RAB12, member RAS oncogene family	17	66.4945	66.5197	19328	ENSMUSG00000023460	10	83.7927	17.2982	78.3461	85.9627	8.01751	6.5615	7.3846	7.67575	8.4211	JAX00020284	-0.136753	-0.732323	-0.446802	0.360414	0.252163	-0.156612	0.418954	0.44096	WSB	B6
trans	Smchd1	SMC hinge domain containing 1	17	71.3445	71.4753	74355	ENSMUSG00000024054	10	76.1342	4.78974	75.5093	76.2799	9.34394	6.53934	7.51749	7.95066	8.66101	UNCHS028746	-0.643974	-0.278927	0.133118	-0.156812	0.156055	0.217858	0.535778	0.0369039	PWK	A/J
trans	Epb41l4aos	erythrocyte membrane protein band 4.1 like 4a, opposite strand	18	33.7949	33.796	69749	ENSMUSG00000087590	10	89.5948	55.7999	88.2557	91.6764	7.81669	6.56283	7.38294	7.74802	8.61517	UNCHS029040	-0.0421223	0.667221	-0.517622	0.29193	-0.475059	-0.199494	0.0140612	0.261085	B6	129
trans	Pfdn1	prefoldin 1	18	36.4037	36.4545	67199	ENSMUSG00000024346	10	43.534	7.13027	41.664	43.7853	8.4407	6.51042	7.40494	7.85641	8.84098	JAX00017325	-0.335023	0.227258	0.563569	0.17891	-0.548896	0.479637	-0.3179	-0.247555	129	NZO
trans	Psmg2	proteasome (prosome, macropain) assembly chaperone 2	18	67.6416	67.6542	107047	ENSMUSG00000024537	10	125.294	57.6522	125.222	125.407	9.39812	6.57024	7.38672	7.76447	8.70918	UNC18925970	-0.924994	-0.116915	-0.213772	0.0750553	0.465821	0.613327	-0.349313	0.450791	CAST	A/J
trans	Ccs	copper chaperone for superoxide dismutase	19	4.82537	4.83933	12460	ENSMUSG00000034108	10	90.9064	86.081	89.8199	91.46	8.34036	6.57323	7.45863	7.89187	8.90681	UNC18420411	0.219793	0.590219	-0.367815	0.559836	-0.363201	0.041499	-0.636976	-0.043356	B6	PWK
trans	Batf2	basic leucine zipper transcription factor, ATF-like 2	19	6.16439	6.17248	74481	ENSMUSG00000039699	10	13.4705	7.30612	12.7865	13.906	8.15446	6.58413	7.54173	8.03142	8.8706	UNC17451116	0.13632	-0.210134	-0.526546	0.0120395	0.553423	0.0279197	0.393131	-0.386153	NZO	129
trans	Aldh18a1	aldehyde dehydrogenase 18 family, member A1	19	40.5503	40.5885	56454	ENSMUSG00000025007	10	12.4399	28.1104	12.0071	12.7473	8.49792	6.6851	7.65987	8.00764	8.9654	JAX00282959	-0.492652	-0.193754	-0.448025	0.406115	0.62881	0.0394312	0.254399	-0.194323	NZO	A/J
trans	Pik3ap1	phosphoinositide-3-kinase adaptor protein 1	19	41.2725	41.3851	83490	ENSMUSG00000025017	10	26.8181	14.4544	25.6354	26.8918	9.40685	6.47803	7.39725	7.83931	8.93494	UNC17631787	-0.127126	-0.588263	0.69066	0.662886	-0.0641813	0.135252	-0.497235	-0.211992	129	B6
trans	Nt5c2	5'-nucleotidase, cytosolic II	19	46.8854	47.0152	76952	ENSMUSG00000025041	10	73.9035	27.0181	70.7567	75.6984	8.96183	6.56755	7.52528	7.89961	8.91339	UNCHS028696	-0.642076	-0.280427	-0.269593	-0.0529689	0.502679	0.293416	0.155357	0.293613	NZO	A/J
trans	Rps12-ps3	ribosomal protein S12, pseudogene 3	19	59.3224	59.3228	100034727	ENSMUSG00000067038	10	23.4392	35.8832	23.1126	24.629	40.0324	6.47982	7.32009	7.83451	8.62719	JAX00285085	0.348881	0.544733	0.201697	0.442843	0.392066	-1.41653	-1.01232	0.498636	B6	CAST
trans	Csf2ra	colony stimulating factor 2 receptor, alpha, low-affinity (granulocyte-macrophage)	19	61.224	61.2284	12982	ENSMUSG00000059326	10	90.3898	29.1659	85.5922	91.1098	7.95567	6.59015	7.51201	7.89728	8.68472	UNCHS029052	-0.310914	-0.693442	0.182778	0.0980395	0.251169	-0.00356746	0.43345	0.0424872	PWK	B6
trans	Tspan7	tetraspanin 7	X	10.4852	10.5966	21912	ENSMUSG00000058254	10	19.6953	9.21019	18.6142	19.8267	8.29096	6.57716	7.50876	7.88947	8.86556	UNC17535222	0.336791	0.45156	-0.428372	0.0145294	0.693736	-0.107042	-0.428548	-0.532654	NZO	WSB
trans	Llph-ps2	LLP homolog, pseudogene 2	X	13.2182	13.2186	100043002	ENSMUSG00000083364	10	120.229	107.01	119.722	120.588	24.8587	6.57962	7.43143	7.88848	8.64831	UNC18848064	0.640925	0.401465	0.339619	0.401982	0.405016	-1.20432	-1.15986	0.175181	A/J	CAST
trans	Maob	monoamine oxidase B	X	16.7093	16.8174	109731	ENSMUSG00000040147	10	73.9035	57.1942	70.8049	76.2745	7.81609	6.55833	7.45144	7.81027	8.68714	UNCHS028696	0.486678	0.198761	0.442764	0.244274	-0.266066	-0.513982	-0.323126	-0.269303	A/J	CAST
trans	Cfp	complement factor properdin	X	20.9255	20.9316	18636	ENSMUSG00000001128	10	27.1238	6.19836	26.8839	27.5724	8.5135	6.55583	7.46705	7.95762	8.8933	JAX00285929	-0.49707	-0.255313	1.05134	0.248656	-0.0982811	-0.0511277	-0.441685	0.04348	129	A/J
trans	Ints6l	integrator complex subunit 6 like	X	56.4549	56.5078	236790	ENSMUSG00000035967	10	75.8501	19.3953	75.5093	76.2745	9.73309	6.64228	7.52687	8.02779	8.76187	UNCHS028738	-0.495072	-0.623978	-0.00794607	0.0657377	0.507283	0.3072	0.0105423	0.236233	NZO	B6
trans	Fgd1	FYVE, RhoGEF and PH domain containing 1	X	151.046	151.09	14163	ENSMUSG00000025265	10	75.8501	75.196	70.8777	76.5957	8.11107	6.65171	7.47248	7.87263	8.92286	UNCHS028738	-0.467982	-0.587739	0.00770487	0.0784896	0.551468	0.193904	0.313125	-0.0889702	NZO	B6
trans	Nbdy	negative regulator of P-body association	X	153.723	153.741	70123	ENSMUSG00000086316	10	12.6324	141.091	10.7896	12.7473	8.61491	6.62166	7.50544	7.88138	8.84665	UNC17437758	-0.136373	-0.0576404	-0.473692	0.0951379	0.621242	-0.235593	0.492131	-0.305213	NZO	129
cis	Aldh3b3	aldehyde dehydrogenase 3 family, member B3	19	3.95865	3.9721	73458	ENSMUSG00000037263	19	4.20115	0.242503	3.26375	4.73282	11.0752	6.61803	7.55264	7.93108	8.93715	UNCHS047056	-0.0822702	0.189843	0.248835	0.00715561	-0.0564163	-0.410371	0.50264	-0.399416	PWK	CAST
cis	Acy3	aspartoacylase (aminoacylase) 3	19	3.98657	3.99001	71670	ENSMUSG00000024866	19	4.26685	0.280277	3.24076	4.73282	17.4401	6.56597	7.31385	7.72269	8.74864	UNCHS047060	-0.122587	-0.0188337	0.157227	-0.379288	-0.0408832	-0.317158	1.2685	-0.54698	PWK	WSB
cis	Gstp2	glutathione S-transferase, pi 2	19	4.04029	4.04222	14869	ENSMUSG00000038155	19	4.20115	0.16086	3.39996	4.20654	12.5021	6.2907	7.17752	7.58556	8.34358	UNCHS047056	-0.00957732	-0.694203	-0.23192	-0.262895	-0.521056	0.846733	0.435079	0.43784	CAST	B6
cis	Gstp3	glutathione S-transferase pi 3	19	4.05748	4.05957	225884	ENSMUSG00000058216	19	3.74475	0.312731	3.4033	4.20654	39.2788	6.55961	7.56182	7.95869	8.98563	UNCHS047051	-0.112525	-0.0459526	0.177153	0.0787546	-0.475681	1.45638	-1.33588	0.257757	CAST	PWK
cis	Ppp1ca	protein phosphatase 1 catalytic subunit alpha	19	4.19217	4.19542	19045	ENSMUSG00000040385	19	4.20115	0.008974	3.24076	4.62806	12.9184	6.71016	7.6878	8.14438	9.17739	UNCHS047056	-0.341257	-0.121888	-0.161219	-0.110562	-0.402424	0.358227	0.891556	-0.112432	PWK	NZO
cis	Lrfn4	leucine rich repeat and fibronectin type III domain containing 4	19	4.61179	4.61567	225875	ENSMUSG00000045045	19	4.73282	0.121039	4.20654	6.21995	8.49539	6.55292	7.47131	7.89329	8.56985	UNC29836189	0.0374337	0.52844	-0.152368	0.0566114	0.219517	-0.678561	-0.0861301	0.075057	B6	CAST
cis	Dpp3	dipeptidylpeptidase 3	19	4.90723	4.92829	75221	ENSMUSG00000063904	19	4.98931	0.082083	4.90766	5.5217	25.0458	6.58464	7.41187	7.82352	8.75947	UNCHS047077	-0.353794	-0.00336126	-0.232983	-0.111638	-0.19148	-0.796128	1.38456	0.304827	PWK	CAST
cis	Rab1b	RAB1B, member RAS oncogene family	19	5.09921	5.107	76308	ENSMUSG00000024870	19	9.00098	3.90178	4.98931	10.044	9.2068	6.58032	7.47362	7.93987	8.74631	UNCHS047140	-0.111138	-0.326604	-0.24466	0.267575	-0.248796	0.00703766	0.771546	-0.114961	PWK	B6
cis	Klc2	kinesin light chain 2	19	5.10775	5.1183	16594	ENSMUSG00000024862	19	5.44636	0.338612	4.90766	6.21995	13.539	6.53634	7.37114	7.70344	8.69391	UNCHS047086	-0.0475852	-0.231724	-0.669541	0.266102	-0.572761	-0.00265177	1.09093	0.167234	PWK	129
cis	4930481A15Rik	RIKEN cDNA 4930481A15 gene	19	5.40681	5.42285	74931	ENSMUSG00000086938	19	4.98931	0.417503	4.2627	5.83165	12.3821	6.53712	7.42557	7.83905	8.75045	UNCHS047077	-0.406262	0.135451	0.526486	-0.590821	0.812111	-0.568104	-0.283577	0.374715	NZO	NOD
cis	Ap5b1	adaptor-related protein complex 5, beta 1 subunit	19	5.56802	5.57126	381201	ENSMUSG00000049562	19	5.68658	0.118555	5.44636	6.44396	10.4247	6.5993	7.56195	8.0104	9.09744	UNCHS047090	-0.260923	-0.202233	-0.251248	-0.0996751	-0.37999	-0.30272	0.809786	0.687003	PWK	NZO
cis	Capn1	calpain 1	19	5.98855	6.01583	12333	ENSMUSG00000024942	19	5.73741	0.251133	4.20654	6.21995	11.2277	6.55128	7.38377	7.71487	8.47101	UNCHS047092	0.124178	0.275661	0.163624	0.305492	0.24661	-0.897893	-0.347729	0.130057	NOD	CAST
cis	Fau	Finkel-Biskis-Reilly murine sarcoma virus (FBR-MuSV) ubiquitously expressed (fox derived)	19	6.05795	6.05952	14109	ENSMUSG00000038274	19	6.10462	0.046676	5.73455	6.21995	36.0694	6.51413	7.4027	7.87163	8.82558	JAX00469547	-0.639324	-0.300142	-0.385393	-0.142775	-0.648339	1.00912	1.24992	-0.143076	PWK	NZO
cis	Arl2	ADP-ribosylation factor-like 2	19	6.13439	6.14114	56327	ENSMUSG00000024944	19	6.10462	0.029766	4.20654	6.44396	8.76096	6.53856	7.36221	7.7439	8.43346	JAX00469547	-0.116011	-0.278305	-0.344711	-0.0862465	-0.108168	0.811094	0.0634952	0.0588528	CAST	129
cis	Ppp2r5b	protein phosphatase 2, regulatory subunit B', beta	19	6.22776	6.23587	225849	ENSMUSG00000024777	19	6.38605	0.158281	5.50383	6.44396	10.3781	6.58458	7.40609	7.88425	8.95744	UNC29852402	-0.361867	-0.301693	-0.459175	-0.130282	0.0292118	0.544931	0.693517	-0.0146435	PWK	129
cis	Ehd1	EH-domain containing 1	19	6.2769	6.3001	13660	ENSMUSG00000024772	19	6.21995	0.056948	5.50383	6.44396	12.7023	6.66157	7.5226	7.89616	8.72698	JAX00469562	0.00491426	0.296213	0.0137328	0.0097885	0.163009	0.812825	-0.45832	-0.842162	CAST	WSB
cis	Gm14964	predicted gene 14964	19	6.53071	6.53201	100008567	ENSMUSG00000052188	19	6.53922	0.008509	6.38605	7.19936	8.90516	6.62504	7.43322	7.75998	8.59131	UNCHS047103	-0.0226123	0.402524	-0.0575997	-0.392493	0.199541	-0.659457	0.558878	-0.0287826	PWK	CAST
cis	Prdx5	peroxiredoxin 5	19	6.9067	6.91011	54683	ENSMUSG00000024953	19	6.90842	0.001724	6.38605	7.70464	8.70419	6.50462	7.39725	7.81705	8.80007	UNC29856661	0.292839	0.0754362	0.263883	0.175527	0.159278	-0.310809	-0.460439	-0.195715	A/J	PWK
cis	Macrod1	mono-ADP ribosylhydrolase 1	19	7.05681	7.19806	107227	ENSMUSG00000036278	19	7.24254	0.18573	6.53922	8.88878	8.50579	6.5144	7.29669	7.68312	8.43494	UNCHS047113	0.277578	0.360173	0.224108	0.112413	0.0557366	-0.748664	-0.281905	0.000561137	B6	CAST
cis	Cox8a	cytochrome c oxidase subunit 8A	19	7.21516	7.21762	12868	ENSMUSG00000035885	19	8.56544	1.35028	7.1258	10.044	10.774	6.62446	7.55688	8.09923	9.1235	UNCHS047129	0.159114	0.40537	0.153726	0.197288	-0.163105	-0.914129	0.183891	-0.0221555	B6	CAST
cis	Rtn3	reticulon 3	19	7.4259	7.48328	20168	ENSMUSG00000024758	19	7.2634	0.162496	6.53922	7.57786	19.7848	6.61031	7.42138	7.77286	8.53198	backupJAX00469786	0.381044	0.523006	0.412794	0.417569	0.122845	-1.18765	-0.503009	-0.1666	B6	CAST
cis	Plaat3	phospholipase A and acyltransferase 3	19	7.55746	7.58854	225845	ENSMUSG00000060675	19	7.54141	0.016046	7.22926	8.81045	8.39592	6.57765	7.51452	7.86472	8.8655	JAX00469833	0.195953	-0.0727886	0.112768	0.32126	-0.0747659	0.341856	-0.203874	-0.620408	CAST	WSB
cis	Slc22a28	solute carrier family 22, member 28	19	8.06221	8.13198	434674	ENSMUSG00000063590	19	8.60477	0.542556	7.19936	10.044	11.5139	6.59318	7.48325	7.79865	8.51999	UNCHS047131	-0.129329	-0.0634709	-0.101336	-0.300896	0.029289	0.681075	-0.0853667	-0.0299663	CAST	NOD
cis	Slc22a29	solute carrier family 22. member 29	19	8.16016	8.2189	236293	ENSMUSG00000075044	19	8.85172	0.691555	8.78261	10.5811	9.31991	6.53865	7.47488	7.9365	8.61935	UNC29870437	-0.0895591	-0.229816	0.259844	-0.124988	-0.676224	0.138153	-0.244269	0.96686	WSB	NZO
cis	Slc22a30	solute carrier family 22, member 30	19	8.33537	8.40511	319800	ENSMUSG00000052562	19	7.70464	0.63073	7.7024	8.86117	22.3579	6.56509	7.481	7.86908	8.56718	UNCHS047124	0.315398	0.318424	0.222802	0.0315366	0.289278	-1.36788	-0.12404	0.314485	B6	CAST
cis	Stx5a	syntaxin 5A	19	8.74142	8.75564	56389	ENSMUSG00000010110	19	7.41866	1.32276	6.53922	10.0716	8.07019	6.61486	7.55468	8.02605	9.17223	UNC29861333	0.1733	0.27097	0.136803	0.125066	0.049577	-0.645389	-0.353467	0.24314	B6	CAST
cis	Polr2g	polymerase (RNA) II (DNA directed) polypeptide G	19	8.79313	8.79856	67710	ENSMUSG00000071662	19	8.847	0.053872	7.54141	10.0716	9.74019	6.55575	7.40085	7.74772	8.57958	JAX00469992	-0.108003	-0.471247	0.421727	0.364377	-0.526727	0.14158	-0.540358	0.718651	WSB	PWK
cis	Ttc9c	tetratricopeptide repeat domain 9C	19	8.80907	8.81933	70387	ENSMUSG00000071660	19	8.81045	0.001371	7.7024	10.0059	13.9085	6.53106	7.37241	7.68379	8.51603	JAX00086716	-0.46103	0.127595	0.308313	-0.0950782	0.947836	-0.987613	0.292518	-0.13254	NZO	CAST
cis	Asrgl1	asparaginase like 1	19	9.11172	9.13557	66514	ENSMUSG00000024654	19	8.86117	0.250547	8.78261	10.044	15.3819	6.57765	7.52586	7.87363	8.76727	UNCHS047136	0.68316	0.0322299	0.30671	0.118929	-0.34969	-1.11059	-0.0978271	0.417081	A/J	CAST
cis	Fth1	ferritin heavy polypeptide 1	19	9.9806	9.9851	14319	ENSMUSG00000024661	19	8.86117	1.11943	8.78261	10.0492	11.5197	6.50972	7.45454	7.84397	8.5474	UNCHS047136	-0.361778	-0.449468	-0.311257	0.03578	-0.386852	0.684529	0.272203	0.516842	CAST	B6
cis	Myrf	myelin regulatory factor	19	10.2083	10.2407	225908	ENSMUSG00000036098	19	10.0512	0.157112	10.0279	10.5811	12.5351	6.45788	7.29069	7.62009	8.43962	UNCHS047143	0.0702208	0.0768397	-0.692685	-0.337522	0.933448	-0.7005	0.662769	-0.0125707	NZO	CAST
cis	Prpf19	pre-mRNA processing factor 19	19	10.8952	10.9096	28000	ENSMUSG00000024735	19	11.1584	0.26314	10.562	11.8639	11.4488	6.5467	7.39239	7.87558	8.72365	UNC29891994	0.346687	0.0326802	0.430639	-0.192486	0.334219	0.0781869	0.130445	-1.16037	129	WSB
cis	AW112010	expressed sequence AW112010	19	11.0476	11.0506	107350	ENSMUSG00000075010	19	11.1399	0.092246	8.78261	11.4054	10.2795	6.52934	7.39338	7.78675	8.735	UNCHS047173	0.624788	-0.259705	0.399807	-0.0215804	-0.376496	-0.29333	-0.340796	0.267312	A/J	NZO
cis	Ms4a8a	membrane-spanning 4-domains, subfamily A, member 8A	19	11.0675	11.0811	64381	ENSMUSG00000024730	19	10.9641	0.103328	10.9009	11.1735	27.7187	6.52883	7.33003	7.85868	9.05023	JAX00470430	-0.379296	-0.412657	-0.102439	-0.320943	-0.656572	1.39907	0.689033	-0.216194	CAST	NZO
cis	Ms4a6c	membrane-spanning 4-domains, subfamily A, member 6C	19	11.4694	11.4822	73656	ENSMUSG00000079419	19	11.659	0.18961	11.0021	14.8275	7.9313	6.5881	7.47875	7.87478	8.89095	UNCHS047184	-0.137367	-0.203099	-0.0521659	-0.0772178	-0.502057	0.548931	0.303919	0.119057	CAST	NZO
cis	Mrpl16	mitochondrial ribosomal protein L16	19	11.7704	11.775	94063	ENSMUSG00000024683	19	11.8957	0.125323	11.6556	14.3777	8.61374	6.47331	7.47099	7.86438	8.6649	JAX00470711	0.252291	0.120228	0.0731281	-0.223163	0.178705	0.227712	-0.47134	-0.157561	A/J	PWK
cis	A330040F15Rik	RIKEN cDNA A330040F15 gene	19	12.5859	12.5966	74333	ENSMUSG00000086213	19	14.8647	2.27886	14.2346	14.8949	12.2001	6.58163	7.38773	7.8084	8.74723	JAX00471402	0.887974	-0.36084	-0.363057	0.53654	-0.586126	0.0840067	0.295859	-0.494356	A/J	NZO
cis	Gm4952	predicted gene 4952	19	12.6	12.6276	240549	ENSMUSG00000071633	19	14.234	1.63397	11.3772	14.8275	15.771	6.53501	7.29102	7.72729	8.57892	UNC29928949	-0.454611	0.00107982	0.274584	-0.179833	0.66858	0.384439	-0.979025	0.284786	NZO	PWK
cis	Cep78	centrosomal protein 78	19	15.9558	15.985	208518	ENSMUSG00000041491	19	15.9408	0.014958	14.8275	16.3939	10.2893	6.60854	7.5102	7.90021	8.69059	UNC29951090	0.575447	-0.259323	0.0461015	-0.411584	-0.390014	-0.00644072	0.880687	-0.434873	PWK	WSB
cis	Rfk	riboflavin kinase	19	17.394	17.4013	54391	ENSMUSG00000024712	19	17.4365	0.042448	17.1432	17.6952	14.1403	6.53965	7.49421	7.84316	8.92941	UNCHS047281	0.0453164	-0.389951	-0.0834495	0.413286	-0.114327	-0.761152	1.23257	-0.342289	PWK	CAST
cis	Ostf1	osteoclast stimulating factor 1	19	18.5804	18.6318	20409	ENSMUSG00000024725	19	19.3192	0.738833	18.2767	20.8978	9.26926	6.62621	7.5145	7.93827	8.96047	UNC30006733	0.153133	0.225042	0.351769	-0.122019	-0.310017	0.631554	-0.348427	-0.581034	CAST	WSB
cis	Nmrk1	nicotinamide riboside kinase 1	19	18.632	18.6524	225994	ENSMUSG00000037847	19	19.0649	0.432887	18.2856	20.7748	12.439	6.56476	7.50828	7.83167	8.47422	UNC30002902	-0.313224	0.268176	0.204302	-0.625173	-0.213203	1.02729	-0.00197222	-0.346201	CAST	NOD
cis	Carnmt1	carnosine N-methyltransferase 1	19	18.6707	18.7048	67383	ENSMUSG00000024726	19	18.3122	0.358529	18.0464	20.8877	9.03899	6.53948	7.2993	7.61366	8.57722	UNC29990402	0.22538	-0.00602597	-0.103141	-0.0213738	0.555109	-0.314385	0.526452	-0.862015	NZO	WSB
cis	Aldh1a7	aldehyde dehydrogenase family 1, subfamily A7	19	20.693	20.7276	26358	ENSMUSG00000024747	19	20.7748	0.081826	20.6811	20.8851	39.222	6.52043	7.33593	7.85251	8.66353	UNC30031959	-0.470452	-0.482141	-0.426039	-0.833094	0.562615	1.41471	0.766917	-0.532519	CAST	NOD
cis	1110059E24Rik	RIKEN cDNA 1110059E24 gene	19	21.5973	21.6528	66206	ENSMUSG00000035171	19	21.9406	0.343302	21.038	22.181	32.757	6.53856	7.40787	7.8114	8.57325	UNCHS047342	-0.47329	-0.243312	0.46157	0.877452	-1.32361	0.0056943	-0.00842764	0.703928	NOD	NZO
cis	Gm9493	predicted gene 9493	19	23.6197	23.6203	102638448	ENSMUSG00000044424	19	23.3783	0.241463	22.8997	24.0917	17.2023	6.51014	7.42846	7.89646	8.62564	UNC30076859	0.0994934	-0.448026	0.461694	0.494046	-0.88249	1.07581	-0.627782	-0.172748	CAST	NZO
cis	Gm10053	predicted gene 10053	19	24.8757	24.8766	672195	ENSMUSG00000058927	19	25.124	0.248312	24.6627	25.1268	13.3141	6.26563	7.10782	7.53923	8.38054	UNCHS047403	1.06907	0.128141	-0.0380323	-0.313432	-0.142921	-0.171753	-0.112413	-0.418657	A/J	WSB
cis	Cbwd1	COBW domain containing 1	19	24.9199	24.9616	226043	ENSMUSG00000024878	19	25.124	0.204082	24.6319	26.5993	8.57608	6.49708	7.3305	7.77756	8.87206	UNCHS047403	-0.114515	0.168748	0.436519	0.678666	0.115672	-0.861033	-0.316289	-0.107767	NOD	CAST
cis	Dock8	dedicator of cytokinesis 8	19	24.9995	25.2024	76088	ENSMUSG00000052085	19	25.0851	0.085606	24.3843	25.6445	13.6	6.54706	7.50808	7.92529	8.92988	UNC30106772	0.172293	-0.50775	-0.316601	-0.417799	0.0779705	0.387524	1.06689	-0.462529	PWK	B6
cis	Vldlr	very low density lipoprotein receptor	19	27.2165	27.2542	22359	ENSMUSG00000024924	19	27.2389	0.022433	27.1263	28.0038	10.3909	6.50786	7.40432	7.79088	8.54281	UNC30140453	-0.00285126	-0.0885129	0.308929	-0.0716024	0.708647	-0.095603	-0.47241	-0.286596	NZO	PWK
cis	Pum3	pumilio RNA-binding family member 3	19	27.3887	27.4298	52874	ENSMUSG00000041360	19	27.342	0.046706	25.0851	28.4794	10.3892	6.53035	7.41471	7.81737	8.81749	JAX00474772	-0.304324	0.154256	0.109031	0.116427	-0.129195	-0.475603	0.99422	-0.464812	PWK	CAST
cis	Ak3	adenylate kinase 3	19	29.0208	29.048	56248	ENSMUSG00000024782	19	29.4029	0.382035	28.5185	30.1804	12.5135	6.52038	7.35297	7.73389	8.69524	UNC30170307	0.314011	-0.218922	0.0447845	0.34186	0.317103	-0.679395	-0.790477	0.671036	WSB	PWK
cis	Il33	interleukin 33	19	29.9251	29.9607	77125	ENSMUSG00000024810	19	29.4628	0.46228	29.3687	30.1804	22.0939	6.55093	7.36053	7.67197	8.64607	UNC30170966	-0.756478	0.0778888	-0.377607	-0.45255	-0.599154	0.668508	1.12365	0.315744	PWK	A/J
cis	Gldc	glycine decarboxylase	19	30.0984	30.1754	104174	ENSMUSG00000024827	19	29.4029	0.695579	29.3687	30.1804	11.1523	6.53639	7.39777	7.86002	8.48749	UNC30170307	0.59208	-0.0520247	-0.227897	-0.0816867	0.562612	-0.866328	-0.594165	0.667409	WSB	CAST
cis	Asah2	N-acylsphingosine amidohydrolase 2	19	31.9846	32.1031	54447	ENSMUSG00000024887	19	32.1008	0.116108	31.8199	32.4259	11.9838	6.56305	7.42755	7.82707	8.9256	UNC30206298	0.448886	-0.254729	-0.490562	0.582585	0.110441	-0.808338	0.817996	-0.406278	PWK	CAST
cis	Rpl9-ps6	ribosomal protein L9, pseudogene 6	19	32.4659	32.4666	100042823	ENSMUSG00000062456	19	32.4259	0.040013	32.3975	32.5258	15.7314	6.55661	7.40253	7.78716	8.43391	UNCHS047599	0.0871343	0.212983	-0.463186	-0.288716	-0.189055	-0.0535479	1.35844	-0.664049	PWK	WSB
cis	Minpp1	multiple inositol polyphosphate histidine phosphatase 1	19	32.4858	32.5154	17330	ENSMUSG00000024896	19	32.3975	0.088221	31.733	32.8754	15.5174	6.5566	7.42478	7.79027	8.60254	JAX00088470	-0.302354	-0.263607	-0.262928	0.216924	-0.0328309	-0.745594	1.40884	-0.0184533	PWK	CAST
cis	Pten	phosphatase and tensin homolog	19	32.7576	32.8262	19211	ENSMUSG00000013663	19	30.9013	1.85628	29.3687	34.0658	8.84752	6.53953	7.36819	7.73634	8.62245	UNC30190932	0.269629	-0.649607	-0.259207	0.437559	0.492139	-0.269244	-0.483708	0.462441	NZO	B6
cis	Rnls	renalase, FAD-dependent amine oxidase	19	33.1377	33.3923	67795	ENSMUSG00000071573	19	34.0154	0.877611	32.8543	34.2824	12.8885	6.46539	7.46605	7.79468	8.46055	JAX00476084	-0.105854	-0.929955	-0.412509	-0.297584	0.425531	0.0558543	1.04178	0.222739	PWK	B6
cis	Lipo3	lipase, member O3	19	33.5552	33.5907	381236	ENSMUSG00000024766	19	34.0154	0.460198	32.9057	34.2824	19.2462	6.49909	7.46565	7.77502	8.32015	JAX00476084	-0.0889275	-0.00660018	-0.028872	0.0804845	-0.741183	0.562964	1.11925	-0.897113	PWK	WSB
cis	Fas	Fas (TNF receptor superfamily member 6)	19	34.2907	34.3278	14102	ENSMUSG00000024778	19	34.2824	0.008287	34.0447	35.9477	10.8635	6.52782	7.36507	7.81928	8.79761	UNC30229742	0.448525	0.41331	0.118149	0.4911	-0.477978	-0.736612	-0.366323	0.109829	NOD	CAST
cis	Slc16a12	solute carrier family 16 (monocarboxylic acid transporters), member 12	19	34.6684	34.7473	240638	ENSMUSG00000009378	19	34.8431	0.174705	34.2824	36.3682	9.44952	6.62458	7.47621	7.92982	8.58484	UNC30237347	0.5506	-0.538734	-0.438636	-0.213138	0.273563	0.175523	0.480636	-0.289815	A/J	B6
cis	Pcgf5	polycomb group ring finger 5	19	36.3483	36.461	76073	ENSMUSG00000024805	19	36.1927	0.155593	35.9598	37.2868	8.88906	6.60058	7.4559	7.95277	9.03784	JAX00476573	-0.15567	-0.0524922	-0.0665356	-0.344389	-0.0569767	-0.250596	0.937979	-0.01132	PWK	NOD
cis	Rpl10-ps6	ribosomal protein L10, pseudogene 6	19	37.2952	37.2958	100043010	ENSMUSG00000080885	19	38.6674	1.37223	37.2613	40.2488	10.8402	6.55511	7.42577	7.7905	8.83927	UNC30293331	0.0317319	-0.465083	-0.359513	-0.439496	-0.0960526	0.252664	1.11954	-0.043787	PWK	B6
cis	Fra10ac1	FRA10AC1 homolog (human)	19	38.1885	38.2242	70567	ENSMUSG00000054237	19	38.172	0.016439	37.5744	38.6796	10.7453	6.47313	7.25766	7.64678	8.46782	UNCHS047710	-0.183249	0.461686	-0.370037	-0.292123	-0.42036	0.553217	-0.410481	0.661347	WSB	NZO
cis	Cyp2c38	cytochrome P450, family 2, subfamily c, polypeptide 38	19	39.3896	39.4631	13097	ENSMUSG00000032808	19	40.222	0.83247	37.5657	40.2488	20.0013	6.47788	7.42028	7.7399	8.76779	UNC30308105	0.704314	-0.100193	-0.105651	0.397597	0.212639	-0.839189	-0.977549	0.708031	WSB	PWK
cis	Cyp2c39	cytochrome P450, family 2, subfamily c, polypeptide 39	19	39.5109	39.5685	13098	ENSMUSG00000025003	19	38.8323	0.678539	38.6674	40.2307	42.8194	6.60441	7.61921	8.05567	9.18793	JAX00477148	1.01499	-1.60594	0.308326	0.666632	0.408683	-0.836643	-0.575806	0.619759	A/J	B6
cis	Cyp2c67	cytochrome P450, family 2, subfamily c, polypeptide 67	19	39.6088	39.6491	545288	ENSMUSG00000062624	19	40.2488	0.63992	38.6674	40.5095	11.7316	6.96534	8.07152	8.43001	9.47405	UNC30308619	0.025632	0.382965	0.292789	0.25373	0.183905	-0.286728	-1.03141	0.179121	B6	PWK
cis	Cyp2c68	cytochrome P450, family 2, subfamily c, polypeptide 68	19	39.6888	39.7411	433247	ENSMUSG00000074882	19	37.5944	2.09448	37.4796	40.2488	11.5559	6.5649	7.49627	7.90944	8.83104	UNC30276224	-0.11487	-0.0160012	-0.57562	-0.114984	-0.180616	0.345791	0.840603	-0.184303	PWK	129
cis	Pdlim1	PDZ and LIM domain 1 (elfin)	19	40.2222	40.2716	54132	ENSMUSG00000055044	19	40.4508	0.228574	38.6674	40.5095	9.50713	6.56575	7.47417	7.92452	8.81774	UNC30311763	-0.0803104	-0.330726	-0.242739	-0.530912	-0.489046	0.799854	0.915172	-0.0412923	PWK	NOD
cis	Dntt	deoxynucleotidyltransferase, terminal	19	41.0293	41.0595	21673	ENSMUSG00000025014	19	40.811	0.218299	40.5095	41.3688	14.6424	6.56858	7.45617	7.7891	8.92414	UNC30319635	-0.140246	-0.186452	0.0668127	0.15426	-0.210627	-0.823427	1.64523	-0.505552	PWK	CAST
cis	Pgam1	phosphoglycerate mutase 1	19	41.9119	41.9187	18648	ENSMUSG00000011752	19	41.8313	0.080619	40.7941	42.1407	18.9886	6.56526	7.44695	7.82074	8.60658	UNC30333897	1.36735	0.00647882	-0.138286	-0.0605936	-0.116519	-0.350654	-0.515111	-0.192666	A/J	PWK
cis	Mms19	MMS19 cytosolic iron-sulfur assembly component	19	41.9437	41.9812	72199	ENSMUSG00000025159	19	43.3943	1.45061	41.3688	45.7092	9.30367	6.53282	7.42766	7.86215	8.98886	UNC30355310	-0.335338	-0.0341947	-0.00853975	0.233141	-0.200739	-0.690465	1.02765	0.00848753	PWK	CAST
cis	Pyroxd2	pyridine nucleotide-disulphide oxidoreductase domain 2	19	42.7259	42.7528	74580	ENSMUSG00000060224	19	42.6846	0.04126	42.087	44.1618	13.9343	6.61172	7.50073	7.90063	8.90917	UNC30346115	-0.302301	-0.601476	-0.192722	-0.242787	0.110644	-0.132956	1.39942	-0.0378243	PWK	B6
cis	Abcc2	ATP-binding cassette, sub-family C (CFTR/MRP), member 2	19	43.7823	43.8383	12780	ENSMUSG00000025194	19	43.5683	0.214017	42.6846	44.0867	10.003	6.58073	7.44771	7.78984	8.82829	UNCHS047816	-0.692373	0.130243	0.165648	-0.506986	0.228889	-0.184819	-0.153841	1.01324	WSB	A/J
cis	Cyp2c23	cytochrome P450, family 2, subfamily c, polypeptide 23	19	44.005	44.0292	226143	ENSMUSG00000025197	19	43.638	0.367064	43.3326	44.1618	27.1533	6.62383	7.42268	7.78413	8.91603	UNC30359130	-0.70684	-0.023451	-0.0456531	-0.620216	-1.0216	1.22024	1.15662	0.0409022	CAST	NZO
cis	Cwf19l1	CWF19-like 1, cell cycle control (S. pombe)	19	44.1086	44.1359	72502	ENSMUSG00000025200	19	44.0867	0.021925	43.5683	44.1618	13.4112	6.62743	7.52207	7.91596	8.68743	UNC30365654	-0.459812	-0.590557	0.508923	-0.251968	-0.574039	-0.0425181	0.816826	0.593145	PWK	B6
cis	Bloc1s2	biogenesis of lysosomal organelles complex-1, subunit 2	19	44.1392	44.1464	73689	ENSMUSG00000057506	19	44.1618	0.022556	43.5683	45.4453	7.99823	6.60264	7.49879	7.80941	8.61812	UNC30366739	-0.385264	0.0549443	0.495071	-0.215995	-0.299645	-0.528689	0.187167	0.69241	WSB	CAST
cis	Sec31b	Sec31 homolog B (S. cerevisiae)	19	44.517	44.5458	240667	ENSMUSG00000051984	19	44.5873	0.070311	35.5488	44.608	8.91629	6.52754	7.3101	7.61453	8.49787	UNCHS047838	-0.0745828	-0.676964	-0.418594	-0.0200608	-0.0632696	0.116732	0.709498	0.427241	PWK	B6
cis	Btrc	beta-transducin repeat containing protein	19	45.3637	45.53	12234	ENSMUSG00000025217	19	45.6966	0.332842	45.218	45.729	10.5614	6.53486	7.45692	7.88167	8.845	UNC30386515	-0.0297878	-0.0841152	-0.337364	-0.024037	-0.210526	0.00971302	1.24049	-0.56437	PWK	WSB
cis	Mfsd13a	major facilitator superfamily domain containing 13a	19	46.3569	46.3753	75146	ENSMUSG00000025227	19	46.5403	0.183471	46.0291	46.9541	14.963	6.58603	7.45929	7.81376	8.76882	UNCHS047881	0.0966087	-0.0795107	-0.453337	-0.475208	-0.659513	0.658802	1.39302	-0.480864	PWK	NZO
cis	Sfxn2	sideroflexin 2	19	46.5733	46.5969	94279	ENSMUSG00000025036	19	46.5441	0.029184	46.0412	47.1717	16.9327	6.47995	7.269	7.66047	8.51622	UNC30396873	-0.203339	0.585689	-0.519598	-0.221946	-0.5935	0.190264	1.22279	-0.46036	PWK	NZO
cis	Borcs7	BLOC-1 related complex subunit 7	19	46.6899	46.7034	66439	ENSMUSG00000062376	19	46.0412	0.648696	45.1763	47.9604	10.8269	6.55368	7.37368	7.80145	8.55414	UNC30391332	-0.141831	0.140705	0.406723	0.785553	-0.0395182	-0.252764	-0.498342	-0.400526	NOD	PWK
cis	As3mt	arsenite methyltransferase	19	46.7075	46.7411	57344	ENSMUSG00000003559	19	46.4605	0.246996	45.6289	47.2212	10.2917	6.6397	7.52992	7.8834	9.07891	UNC30396042	0.171146	0.258189	0.444284	-0.189597	-0.785704	0.468479	-0.393407	0.0266112	CAST	NZO
cis	Slk	STE20-like kinase	19	47.58	47.6452	20874	ENSMUSG00000025060	19	47.8706	0.290576	47.5447	48.2861	17.3384	6.58029	7.42776	7.82558	8.57328	UNC30417664	1.13988	-0.361081	0.723323	-0.364228	-0.403282	0.0260507	-0.502659	-0.257999	A/J	PWK
cis	Sfr1	SWI5 dependent recombination repair 1	19	47.7317	47.7356	67788	ENSMUSG00000025066	19	47.0962	0.63548	46.5403	47.9604	9.54354	6.52195	7.34617	7.75092	8.512	UNC30404798	0.686585	0.197297	0.392859	0.423628	-0.08241	-0.473366	-0.738735	-0.405858	A/J	PWK
cis	Gsto1	glutathione S-transferase omega 1	19	47.855	47.8648	14873	ENSMUSG00000025068	19	47.7154	0.139528	47.1124	48.3105	9.67285	6.52112	7.27645	7.71078	8.49727	UNC30415603	-0.314825	0.471252	-0.405268	0.195424	0.0539188	0.479704	-0.645538	0.165332	CAST	PWK
cis	Xpnpep1	X-prolyl aminopeptidase (aminopeptidase P) 1, soluble	19	52.9313	53.0387	170750	ENSMUSG00000025027	19	52.6318	0.299498	50.3719	53.2858	11.3599	6.47916	7.39459	7.87402	8.79309	UNCHS047976	0.132211	-0.772391	0.246485	-0.142011	-0.0615592	0.748488	-0.166658	0.0154348	CAST	B6
cis	Rbm20	RNA binding motif protein 20	19	53.6773	53.8671	73713	ENSMUSG00000043639	19	53.7332	0.05591	53.6701	54.0432	18.481	6.49884	7.36962	7.83649	8.51759	UNC30510729	-0.539132	0.463116	-0.821054	-0.64135	-0.449529	0.471801	0.719529	0.79662	WSB	129
cis	Casp7	caspase 7	19	56.3971	56.4423	12369	ENSMUSG00000025076	19	56.9753	0.578211	55.9269	57.0644	9.31309	6.41141	7.19807	7.66616	8.20301	UNC30556961	-0.303513	-0.0800112	-0.137211	-0.123783	-0.478056	-0.15533	0.997387	0.280519	PWK	NZO
cis	Ablim1	actin-binding LIM protein 1	19	57.0327	57.3149	226251	ENSMUSG00000025085	19	57.2555	0.222727	57.0521	57.549	11.3461	6.47877	7.40798	7.81673	8.52624	UNC30562261	-0.519229	-0.248943	0.446809	0.062309	-0.249363	0.765647	0.269327	-0.526557	CAST	WSB
cis	Trub1	TruB pseudouridine (psi) synthase family member 1	19	57.4529	57.491	72133	ENSMUSG00000025086	19	57.5348	0.081895	56.9545	57.5963	13.1896	6.50523	7.48037	7.8487	8.93856	UNC30566213	-1.1351	0.0731772	0.279587	0.338076	-0.29643	0.301332	0.143861	0.2955	NOD	A/J
cis	Atrnl1	attractin like 1	19	57.611	58.1333	226255	ENSMUSG00000054843	19	57.981	0.370015	56.9855	58.2154	12.2292	6.52775	7.44649	7.86237	8.5452	UNCHS048075	0.517514	-0.30703	0.490171	0.244465	0.172565	0.327572	-1.38375	-0.0615092	A/J	PWK
cis	Fam204a	family with sequence similarity 204, member A	19	60.1986	60.2267	76539	ENSMUSG00000057858	19	60.0695	0.129054	59.6379	60.3772	11.9125	6.54078	7.43008	7.89719	8.75972	UNCHS048139	-0.152866	-0.521683	0.161943	0.440731	0.318566	-0.539108	0.875111	-0.582695	PWK	WSB
cis	Fam45a	DENN domain containing 10	19	60.8116	60.8362	67894	ENSMUSG00000024993	19	60.374	0.437623	59.4622	61.2613	9.56303	6.48614	7.36339	7.84186	8.63612	JAX00481864	-0.51394	-0.28644	-0.640756	0.396489	0.352211	0.27435	0.347986	0.0701006	NOD	129
trans	1700034P13Rik	RIKEN cDNA 1700034P13 gene	1	9.74765	9.77126	73331	ENSMUSG00000097893	19	43.6496	33.902	43.5683	44.1618	9.70317	6.4614	7.3959	7.82093	8.75972	UNC30359317	-0.291331	-0.429082	0.661556	-0.199092	-0.330428	-0.0541984	-0.150759	0.793334	WSB	B6
trans	Efcab2	EF-hand calcium binding domain 2	1	178.406	178.485	68226	ENSMUSG00000026495	19	31.5709	146.835	28.0906	34.3067	7.94163	6.47567	7.34866	7.73898	8.95181	UNCHS047574	0.245957	-0.590808	-0.147639	0.0684881	0.408796	0.0987439	-0.633541	0.550003	WSB	PWK
trans	Gstp-ps	glutathione S-transferase, pi, pseudogene	1	192.074	192.074	100042625	ENSMUSG00000103653	19	4.0579	188.016	3.39996	4.26685	21.8715	6.54149	7.40624	7.79273	8.70734	JAX00469082	0.0285543	-0.265978	-0.438405	-0.343139	-0.237252	-0.727977	1.35993	0.624264	PWK	CAST
trans	Gm17555	predicted gene, 17555	2	126.215	126.216	NA	ENSMUSG00000090353	19	6.54343	119.672	6.10462	8.81045	9.14774	6.68867	7.67039	8.10979	9.11164	UNCHS047104	0.290095	1.14441	-0.619183	-0.246875	0.328817	-0.374205	-0.220412	-0.302643	B6	129
trans	Cnbd2	cyclic nucleotide binding domain containing 2	2	156.312	156.376	70873	ENSMUSG00000038085	19	18.5865	137.726	18.0464	18.9296	8.29781	6.48911	7.31357	7.62852	8.47399	UNC29994726	-0.258592	-0.138827	-0.0137294	-0.0479862	0.21699	0.37923	-0.817231	0.680146	WSB	PWK
trans	Gm10780	predicted gene 10780	3	70.6891	70.6894	NA	ENSMUSG00000074877	19	24.3816	46.3075	24.0559	24.5252	7.89248	6.57069	7.37423	7.8412	8.75475	UNC30094591	0.137221	-0.79792	0.135997	0.0925496	0.309585	-0.292457	0.0888998	0.326125	WSB	B6
trans	Gm42937	predicted gene 42937	3	101.58	101.581	NA	ENSMUSG00000104737	19	37.8164	63.7639	37.4796	38.6796	8.29045	6.56055	7.33079	7.62687	8.56228	UNC30279616	-0.334768	-0.205683	0.658655	0.471665	0.454548	-0.578467	-0.313911	-0.152039	129	CAST
trans	Rpl9	ribosomal protein L9	5	65.3884	65.3914	20005	ENSMUSG00000047215	19	32.4259	32.9625	32.3831	35.5488	9.15151	6.46177	7.34139	7.87097	8.78427	UNCHS047599	0.0658747	0.228725	0.140596	0.129575	-0.0346852	0.35401	-0.915627	0.031532	CAST	PWK
trans	Uso1	USO1 vesicle docking factor	5	92.1379	92.2028	56041	ENSMUSG00000029407	19	58.2281	33.9098	58.1313	58.2415	7.97796	6.52876	7.46686	7.91087	8.60587	UNC30575577	-0.161612	0.142716	-0.146429	0.244835	0.43811	0.15574	-0.198921	-0.474439	NZO	WSB
trans	Cxcl10	chemokine (C-X-C motif) ligand 10	5	92.3466	92.3489	15945	ENSMUSG00000034855	19	11.1417	81.2049	11.0021	12.2187	8.48327	6.58825	7.43602	7.83571	8.71547	UNC29891670	0.16585	-0.625283	0.17552	-0.0287328	-0.514392	0.380292	-0.0221331	0.468879	WSB	B6
trans	Magi1	membrane associated guanylate kinase, WW and PDZ domain containing 1	6	93.6755	94.2839	14924	ENSMUSG00000045095	19	10.0279	83.6475	8.58118	10.0716	8.79123	6.55524	7.43	7.73457	8.65759	JAX00470139	0.721013	0.544747	-0.761104	-0.704919	0.722488	0.0246614	-0.114535	-0.432351	NZO	129
trans	Ube2s	ubiquitin-conjugating enzyme E2S	7	4.80801	4.81234	77891	ENSMUSG00000060860	19	29.4232	24.6152	28.5185	32.0949	8.14172	6.52923	7.49683	7.90325	8.6489	UNC30170473	-0.442842	0.385616	0.346991	0.0457091	-0.623784	0.707958	0.111378	-0.531026	CAST	NZO
trans	Evi5l	ecotropic viral integration site 5 like	8	4.16655	4.20809	213027	ENSMUSG00000011832	19	46.5441	42.3776	45.7838	47.0962	8.0077	6.5386	7.33664	7.87416	8.70192	UNC30396873	0.390559	-0.387364	0.359064	-0.265944	0.227673	-0.223145	0.438436	-0.539278	PWK	WSB
trans	Kri1	KRI1 homolog	9	21.2735	21.288	215194	ENSMUSG00000035047	19	58.7157	37.4422	58.5822	59.162	8.44616	6.57105	7.40687	7.71599	8.56147	UNC30581347	0.0561797	-0.122054	0.319695	-0.00191534	0.462286	-0.836798	0.178631	-0.0560254	NZO	CAST
trans	St3gal4	ST3 beta-galactoside alpha-2,3-sialyltransferase 4	9	35.0466	35.1169	20443	ENSMUSG00000032038	19	11.591	23.4556	11.3772	14.8275	7.98172	6.55805	7.41985	7.81476	8.54631	JAX00086915	-0.975401	0.616513	-0.0364482	0.29372	0.362733	0.0577316	-0.216888	-0.10196	B6	A/J
trans	Dapk2	death-associated protein kinase 2	9	66.1582	66.2722	13143	ENSMUSG00000032380	19	37.2368	28.9215	36.7953	37.5315	8.17974	6.51917	7.35773	7.88185	8.62172	UNCHS047686	-0.0275024	-0.11657	-0.344128	0.746642	-0.172537	-0.445973	0.215932	0.144135	NOD	CAST
trans	Dhx30	DEAH (Asp-Glu-Ala-His) box polypeptide 30	9	110.084	110.118	72831	ENSMUSG00000032480	19	58.2281	51.8562	58.1029	58.3545	7.96452	6.54696	7.39486	7.73192	8.75263	UNC30575577	0.202577	0.0401264	-0.560631	-0.181109	0.56101	-0.340895	0.792122	-0.5132	PWK	129
trans	Ddit4	DNA-damage-inducible transcript 4	10	59.9497	59.9518	74747	ENSMUSG00000020108	19	37.2613	22.6884	36.7953	37.4882	9.98274	6.57597	7.40188	7.83869	8.60589	UNC30272052	0.0310218	-0.347682	0.563151	-0.140027	-0.0294477	1.11196	-0.0408444	-1.14813	CAST	WSB
trans	Rps7	ribosomal protein S7	12	28.6309	28.636	20115	ENSMUSG00000061477	19	22.9028	5.72804	22.618	24.6627	8.11727	6.58802	7.50091	7.83339	8.68809	UNCHS047360	0.0460842	0.25791	-0.479684	-0.52464	0.348793	-0.396737	0.352137	0.396136	WSB	NOD
trans	Acot3	acyl-CoA thioesterase 3	12	84.0521	84.0604	171281	ENSMUSG00000021228	19	37.4713	46.5809	32.7316	40.2488	8.0188	6.47179	7.34943	7.80061	8.88258	UNC30274651	0.384721	-0.0627995	-0.215265	0.473257	-0.34358	-0.389603	-0.277918	0.431187	NOD	CAST
trans	Ap2m1	adaptor-related protein complex 2, mu 1 subunit	16	20.5355	20.5449	11773	ENSMUSG00000022841	19	35.9477	15.4123	30.1804	37.2868	7.81856	6.55773	7.40368	7.78381	8.66117	UNC30254632	-0.576316	0.262889	0.0345522	-0.491079	-0.160783	0.760605	0.200724	-0.0305911	CAST	A/J
trans	Gm9843	predicted gene 9843	16	76.4033	76.4037	100039316	ENSMUSG00000050299	19	5.95037	70.4529	5.68136	6.21995	36.8043	6.5765	7.50988	7.86976	8.70072	UNC29847961	0.454341	0.105378	0.158879	0.34453	0.409333	-0.922554	-1.45307	0.90316	WSB	PWK
trans	Fahd1	fumarylacetoacetate hydrolase domain containing 1	17	24.8489	24.8503	68636	ENSMUSG00000045316	19	38.1686	13.3197	37.5513	38.6796	7.94144	6.5255	7.38704	7.7242	8.74518	UNCHS047709	-0.0164202	-0.192007	-0.510741	0.346707	0.0328219	0.531487	-0.653145	0.461297	CAST	PWK
trans	Gramd3	GRAM domain containing 3	18	56.4003	56.5038	107022	ENSMUSG00000001700	19	37.6298	18.7705	37.5447	38.6796	10.249	6.68053	7.67114	8.12679	9.06903	UNC30276799	0.036072	0.132407	-0.623629	0.410504	0.107986	0.26597	-0.691591	0.362282	NOD	PWK
trans	Exosc1	exosome component 1	19	41.923	41.9334	66583	ENSMUSG00000034321	19	57.9784	16.0554	57.4895	58.2415	9.12681	6.46167	7.31418	7.87773	8.68887	UNC30572302	0.034157	0.137559	-0.722582	-0.120876	0.632988	-0.376208	-0.230057	0.645019	WSB	129
trans	Utp14a	UTP14A small subunit processome component	X	48.2569	48.2824	72554	ENSMUSG00000063785	19	45.6289	2.62804	45.1763	45.7188	8.38509	6.57231	7.44557	7.88495	8.81815	JAX00089456	-0.129544	-0.110138	0.196816	-0.513573	-0.00919587	0.553459	-0.591961	0.604136	WSB	PWK
trans	Tceanc	transcription elongation factor A (SII) N-terminal and central domain containing	X	166.5	166.519	245695	ENSMUSG00000051224	19	48.1267	118.373	47.8706	48.2861	8.20629	6.55632	7.39869	7.78187	8.50755	JAX00479284	0.407164	-0.2883	-0.163733	-0.38608	-0.654911	0.55831	-0.129881	0.657432	WSB	NZO
a95% Bayesian credible interval was calculated as implemented by the bayesint function in R/QTL2.
Significance was considered only when QTL results were P<0.05.

## Sheet: Table S10
Table S10. Co-localization between significant aortic lesion area QTLs and liver cis-eQTLs, and a direct correlation between the mapped trait and transcript.
Aortic lesion area QTL								cis-eQTLb												Trait:Transcript correlation coefficient and p-value
QTL	Chr	Position (Mbp)	LOD	CI (low)a	CI (hi)a	LOD threshold (0.1)	LOD threshold (0.05)	Gene	Name	Chr	Start (Mbp)	End (Mbp)	Position (Mbp)	Distance between TSS and marker position (Mbp)	LOD	CI (low)a	CI (hi)a	LOD threshold (0.05)	Marker	Trait	Gene	Whole mice		Female mice		Male mice
																						r	adjusted p-value	r	adjusted p-value	r	adjusted p-value
Female mice	10	28.8542	7.3038	22.7302	30.8045	7.25006	7.59884	Akap7	A kinase (PRKA) anchor protein 7	10	25.1691	25.2992	25.6093	0.440178	14.6422	24.166	25.6564	7.8396	UNCHS000482	AorticLesionArea	Akap7	0.155397	0.069956	0.0963964	0.480178	-0.0841305	0.533802
								Arhgap18	Rho GTPase activating protein 18	10	26.7724	26.9186	26.4341	0.338294	11.1776	26.3825	26.8798	7.80505	UNC21518712	AorticLesionArea	Arhgap18	0.118276	0.175641	-0.213657	0.0918746	0.0228169	0.87327
								Gm10145	predicted gene 10145	10	27.9364	27.9368	28.3486	0.412207	28.3335	27.9172	28.6674	7.8816	UNC17653533	AorticLesionArea	Gm10145	0.107602	0.220779	0.152498	0.254822	-0.0183855	0.904979
								Hint3	histidine triad nucleotide binding protein 3	10	30.6032	30.6235	30.4106	0.192612	21.798	29.7495	31.0111	7.82146	UNC21522803	AorticLesionArea	Hint3	-0.154642	0.0714208	-0.138364	0.294978	-0.0768555	0.571814
								Moxd1	monooxygenase, DBH-like 1	10	24.2235	24.3028	23.9022	0.321359	16.3794	23.4266	24.629	7.95443	UNC17586313	AorticLesionArea	Moxd1	-0.201848	0.0165337	-0.253109	0.0437186	0.0682707	0.636237
								Ptprk	protein tyrosine phosphatase, receptor type, K	10	28.0748	28.5974	27.8623	0.212567	9.20299	26.2308	28.8963	7.71726	JAX00285105	AorticLesionArea	Ptprk	0.0183673	0.848046	-0.28423	0.037073	-0.119238	0.367129
								Rps12	ribosomal protein S12	10	23.7852	23.7873	24.1771	0.391961	38.9278	23.1126	24.629	7.74244	UNC17590025	AorticLesionArea	Rps12	-0.13848	0.109067	-0.266943	0.032632	-0.100912	0.470773
								Slc18b1	solute carrier family 18, subfamily B, member 1	10	23.797	23.828	23.5596	0.237354	8.83984	23.1126	25.0647	7.8596	UNC17584286	AorticLesionArea	Slc18b1	-0.0194465	0.83897	-0.065944	0.639616	0.0349969	0.80415
								Smlr1	small leucine-rich protein 1	10	25.5279	25.5363	25.6576	0.129682	9.73974	24.5774	25.8042	7.72367	UNC17614962	AorticLesionArea	Smlr1	-0.00942704	0.92279	-0.0405589	0.790518	0.0772964	0.588837
								Vnn3	vanin 3	10	23.8515	23.8698	23.7285	0.123002	22.3317	23.4983	24.629	7.73117	UNCHS025347	AorticLesionArea	Vnn3	0.165274	0.0529288	-0.0360575	0.805528	-0.0963105	0.472574
Male mice	19	38.1686	7.92416	31.8933	40.2488	7.21195	7.56291	Asah2	N-acylsphingosine amidohydrolase 2	19	31.9846	32.1031	32.1008	0.116108	11.9838	31.8199	32.4259	7.82707	UNC30206298	AorticLesionArea	Asah2	-0.0757506	0.399235	-0.0898227	0.513188	-0.175426	0.172639
								Cyp2c38	cytochrome P450, family 2, subfamily c, polypeptide 38	19	39.3896	39.4631	40.222	0.83247	20.0013	37.5657	40.2488	7.7399	UNC30308105	AorticLesionArea	Cyp2c38	0.216817	0.00965633	0.152817	0.242991	-0.193503	0.129655
								Cyp2c39	cytochrome P450, family 2, subfamily c, polypeptide 39	19	39.5109	39.5685	38.8323	0.678539	42.8194	38.6674	40.2307	8.05567	JAX00477148	AorticLesionArea	Cyp2c39	0.26018	0.00164236	0.231332	0.0659028	-0.234728	0.0619641
								Cyp2c67	cytochrome P450, family 2, subfamily c, polypeptide 67	19	39.6088	39.6491	40.2488	0.63992	11.7316	38.6674	40.5095	8.43001	UNC30308619	AorticLesionArea	Cyp2c67	-0.457656	4.27e-09	-0.222517	0.0815889	-0.36383	0.00300279
								Cyp2c68	cytochrome P450, family 2, subfamily c, polypeptide 68	19	39.6888	39.7411	37.5944	2.09448	11.5559	37.4796	40.2488	7.90944	UNC30276224	AorticLesionArea	Cyp2c68	0.307956	0.000157476	0.122669	0.371741	-0.170631	0.200468
								Fas	Fas (TNF receptor superfamily member 6)	19	34.2907	34.3278	34.2824	0.008287	10.8635	34.0447	35.9477	7.81928	UNC30229742	AorticLesionArea	Fas	0.258447	0.00177403	0.146069	0.266462	-0.0348592	0.804933
								Fra10ac1	FRA10AC1 homolog (human)	19	38.1885	38.2242	38.172	0.016439	10.7453	37.5744	38.6796	7.64678	UNCHS047710	AorticLesionArea	Fra10ac1	0.101021	0.252257	0.0720171	0.606685	-0.0372841	0.791134
								Lipo3	lipase, member O3	19	33.5552	33.5907	34.0154	0.460198	19.2462	32.9057	34.2824	7.77502	JAX00476084	AorticLesionArea	Lipo3	0.209901	0.0124371	-0.0821824	0.552646	0.145609	0.264135
								Minpp1	multiple inositol polyphosphate histidine phosphatase 1	19	32.4858	32.5154	32.3975	0.088221	15.5174	31.733	32.8754	7.79027	JAX00088470	AorticLesionArea	Minpp1	0.0162601	0.86574	-0.326324	0.00727336	-0.0616442	0.654165
								Pcgf5	polycomb group ring finger 5	19	36.3483	36.461	36.1927	0.155593	8.88906	35.9598	37.2868	7.95277	JAX00476573	AorticLesionArea	Pcgf5	0.016137	0.866771	-0.114137	0.396062	0.0362646	0.796938
								Pdlim1	PDZ and LIM domain 1 (elfin)	19	40.2222	40.2716	40.4508	0.228574	9.50713	38.6674	40.5095	7.92452	UNC30311763	AorticLesionArea	Pdlim1	0.245043	0.00316315	0.008979	0.953291	0.0957594	0.475274
								Pten	phosphatase and tensin homolog	19	32.7576	32.8262	30.9013	1.85628	8.84752	29.3687	34.0658	7.73634	UNC30190932	AorticLesionArea	Pten	-0.149802	0.0814014	-0.141237	0.284132	-0.32087	0.00870468
								Rnls	renalase, FAD-dependent amine oxidase	19	33.1377	33.3923	34.0154	0.877611	12.8885	32.8543	34.2824	7.79468	JAX00476084	AorticLesionArea	Rnls	0.151088	0.0786484	-0.0673484	0.645545	0.0715922	0.618676
								Rpl10-ps6	ribosomal protein L10, pseudogene 6	19	37.2952	37.2958	38.6674	1.37223	10.8402	37.2613	40.2488	7.7905	UNC30293331	AorticLesionArea	Rpl10-ps6	0.169866	0.0462598	0.0519516	0.729324	0.227897	0.0782534
								Rpl9-ps6	ribosomal protein L9, pseudogene 6	19	32.4659	32.4666	32.4259	0.040013	15.7314	32.3975	32.5258	7.78716	UNCHS047599	AorticLesionArea	Rpl9-ps6	0.035411	0.705185	0.0918933	0.517914	-0.0025334	0.987217
								Slc16a12	solute carrier family 16 (monocarboxylic acid transporters), member 12	19	34.6684	34.7473	34.8431	0.174705	9.44952	34.2824	36.3682	7.92982	UNC30237347	AorticLesionArea	Slc16a12	0.135058	0.118718	-0.00316714	0.983723	-0.141255	0.279711
Significance was considered when QTL results were P<0.1 for rank transformed aortic lesion area.
a95% Bayesian credible interval was calculated as implemented by the bayesint function in R/QTL2.
bcis-eQTLs are the result of the sex additive model.

[truncated: 2 more sheets: Table S11, Table S12]
